# Supplementary material for: Molecular Characteristics of Burkholderia pseudomallei Collected From Humans in Hainan, China
Source: Front Microbiol. 2020 May 7;11:778. doi: 10.3389/fmicb.2020.00778 (PMC7223694; doi:10.3389/fmicb.2020.00778)
Supplement: TABLE S1 — Strain identification codes (Key), GT (MLVA_4), MLST characteristics, location, sources, year of isolation, and outcomes for 166 B. pseudomallei isolates. [file Data_Sheet_1.zip]

Archive with 5 entries (5 files):
- Table 1.XLSX
- Table 2.XLSX
- Table 3.XLSX
- Table 4.XLSX
- Tables 5, 6, 7.XLSX
