# Supplementary material for: Molecular Characteristics of Burkholderia pseudomallei Collected From Humans in Hainan, China
Source: Front Microbiol. 2020 May 7;11:778. doi: 10.3389/fmicb.2020.00778 (PMC7223694; doi:10.3389/fmicb.2020.00778)
Supplement: TABLE S1 — Strain identification codes (Key), GT (MLVA_4), MLST characteristics, location, sources, year of isolation, and outcomes for 166 B. pseudomallei isolates. [file Data_Sheet_1.zip › Table 1.XLSX]

## Sheet: Sheet1
Table S1. Strain identification codes (Key), GT (MLVA_4), MLST characteristics, location, sources, year of isolation, and outcomes for 166 B. pseudomallei isolates.
Key	GT	VNTR1	VNTR2	VNTR3	VNTR4	ST	ace	gltB	gmhD	lepA	lipA	narK	ndh	Location	Sources	Time	Outcomes
HNBP111	1	10	10	11	5	562	1	1	4	1	1	29	1	Sanya	Secretion	20120628	Cured
HNBP113	2	10	10	15	5	658	1	4	2	1	1	4	3	Sanya	Blood	20100901	Death
HNBP114	3	10	10	16	6	658	1	4	2	1	1	4	3	Sanya	Blood	20110801	Cured
HNBP123	3	10	10	16	6	1091	3	4	2	1	1	4	3	Danzhou	Blood	20071115	Cured
HNBP112	4	10	10	10	6	658	1	4	2	1	1	4	3	Haikou	Sputum	20120504	Cured
HNBP115	4	10	10	10	6	658	1	4	2	1	1	4	3	Sanya	Blood	20130106	Cured
HNBP116	4	10	10	10	6	658	1	4	2	1	1	4	3	Sanya	Blood	20130106	Cured
HNBP165	5	10	7	12	5	1394	1	1	6	1	1	29	3	Sanya	well water	20140630	Uninvolved
HNBP108	6	11	10	18	4	541	3	4	2	3	5	4	1	Danzhou	Blood	20111025	Cured
HNBP155	6	11	10	18	4	1105	1	4	2	3	5	4	1	Baisha	Secretion	20081026	Cured
HNBP156	6	11	10	18	4	1105	1	4	2	3	5	4	1	Lingshui	Blood	20060801	Death
HNBP117	7	11	10	14	6	658	1	4	2	1	1	4	3	Sanya	Blood	20110201	Cured
HNBP102	8	9	12	10	14	306	1	2	3	1	1	2	1	Sanya	Blood	20120818	Cured
HNBP163	9	5	4	8	2	667	1	4	13	4	1	6	1	Sanya	Blood	20140624	Cured
HNBP164	9	5	4	8	2	667	1	4	13	4	1	6	1	Sanya	well water	20140630	Uninvolved
HNBP160	10	5	4	11	2	1109	1	2	2	1	1	4	1	Sanya	Sputum	20121204	Cured
HNBP097	11	5	4	11	3	211	3	1	3	1	1	4	1	Haikou	Blood	20120816	Cured
HNBP098	11	5	4	11	3	211	3	1	3	1	1	4	1	Haikou	Blood	20090901	Cured
HNBP120	12	10	4	5	2	930	1	1	3	2	5	1	1	Sanya	Blood	20121214	Cured
HNBP092	13	8	4	15	3	177	1	1	4	3	1	3	1	Dongfang	Sputum	20110219	Cured
HNBP093	13	8	4	15	3	177	1	1	4	3	1	3	1	Changjiang	Blood	20090821	Cured
HNBP094	13	8	4	15	3	177	1	1	4	3	1	3	1	Dongfang	Blood	20070901	Cured
HNBP026	14	8	4	16	3	50	3	1	2	1	1	4	3	Wenchang	Blood	20110810	Death
HNBP028	14	8	4	16	3	50	3	1	2	1	1	4	3	Changjiang	Sputum	20080818	Cured
HNBP029	14	8	4	16	3	50	3	1	2	1	1	4	3	Qionghai	Pus	20100601	Cured
HNBP103	15	8	4	11	21	354	1	1	3	2	1	4	1	Haikou	Blood	20111005	Death
HNBP104	15	8	4	11	21	354	1	1	3	2	1	4	1	Haikou	Sputum	20110721	Cured
HNBP119	16	8	4	9	2	930	1	1	3	2	5	1	1	Ledong	Pus	20121128	Cured
HNBP099	17	8	7	8	3	211	3	1	3	1	1	4	1	Ledong	Blood	20120901	Death
HNBP161	18	3	7	8	2	1110	1	12	3	2	1	22	3	Sanya	Blood	20101101	Cured
HNBP074	19	6	6	14	2	70	3	4	11	3	5	4	6	Wenchang	Blood	20100419	Cured
HNBP082	19	6	6	14	2	70	3	4	11	3	5	4	6	Wanning	Blood	20080101	Death
HNBP085	20	6	6	13	2	70	3	4	11	3	5	4	6	Sanya	Blood	20121128	Cured
HNBP134	21	3	6	12	2	1095	1	12	3	2	1	2	3	Inner Mongolia	Blood	20110329	Cured
HNBP135	21	3	6	12	2	1095	1	12	3	2	1	2	3	Sanya	Sputum	20110901	Cured
HNBP136	21	3	6	12	2	1095	1	12	3	2	1	2	3	Dongfang	Blood	20110922	Death
HNBP137	21	3	6	12	2	1095	1	12	3	2	1	2	3	Haikou	Sputum	20090901	Cured
HNBP138	21	3	6	12	2	1095	1	12	3	2	1	2	3	Haikou	Blood	20120117	Cured
HNBP139	21	3	6	12	2	1095	1	12	3	2	1	2	3	Ledong	Pus	20100601	Cured
HNBP140	21	3	6	12	2	1095	1	12	3	2	1	2	3	Haikou	Blood	20020801	Death
HNBP141	21	3	6	12	2	1095	1	12	3	2	1	2	3	Wanning	Blood	20040801	Cured
HNBP084	22	6	6	12	2	70	3	4	11	3	5	4	6	Sanya	Blood	20120301	Cured
HNBP073	23	5	6	12	4	58	3	1	5	1	1	4	1	Baoting	Blood	20120301	Cured
HNBP002	24	6	6	8	11	30	1	4	6	1	5	4	1	Dongfang	Secretion	20120131	Cured
HNBP077	25	8	6	12	3	70	3	4	11	3	5	4	6	Chengmai	Blood	20130202	Cured
HNBP079	25	8	6	12	3	70	3	4	11	3	5	4	6	Ledong	Sputum	20100506	Cured
HNBP083	25	8	6	12	3	70	3	4	11	3	5	4	6	Wanning	Pus	20081201	Cured
HNBP048	26	8	5	12	3	55	3	1	3	3	1	4	1	Dingan	Sputum	20120817	Cured
HNBP076	27	6	6	12	3	70	3	4	11	3	5	4	6	Wenchang	Blood	20120502	Cured
HNBP091	28	11	4	12	3	174	3	2	14	2	1	3	1	Ledong	Secretion	20120607	Cured
HNBP080	29	6	6	13	3	70	3	4	11	3	5	4	6	Wenchang	Pus	20130107	Cured
HNBP081	29	6	6	13	3	70	3	4	11	3	5	4	6	Danzhou	Secretion	20130301	Cured
HNBP075	30	6	5	13	3	70	3	4	11	3	5	4	6	Ledong	Pus	20120705	Cured
HNBP078	31	8	6	13	3	70	3	4	11	3	5	4	6	Haikou	Blood	20130213	Cured
HNBP124	32	10	5	13	3	1091	3	4	2	1	1	4	3	Wanning	Blood	20101028	Cured
HNBP148	33	12	6	15	3	1099	1	12	3	2	1	2	1	Dongfang	Blood	20110917	Death
HNBP150	33	12	6	15	3	1099	1	12	3	2	1	2	1	Wenchang	Blood	20020901	Death
HNBP149	34	12	6	4	3	1099	1	12	3	2	1	2	1	Haikou	Blood	20111001	Unknown
HNBP142	35	3	6	16	3	1096	3	4	28	1	1	3	1	Ledong	Blood	20111218	Cured
HNBP143	35	3	6	16	3	1096	3	4	28	1	1	3	1	Sanya	Pus	20130101	Cured
HNBP144	35	3	6	16	3	1096	3	4	28	1	1	3	1	Haikou	Blood	20090601	Death
HNBP068	36	6	5	9	4	58	3	1	5	1	1	4	1	Baoting	Blood	20110601	Cured
HNBP069	37	6	5	10	4	58	3	1	5	1	1	4	1	Lingshui	Blood	20110701	Cured
HNBP056	38	6	4	10	4	58	3	1	5	1	1	4	1	Qionghai	Blood	20101226	Unknown
HNBP058	38	6	4	10	4	58	3	1	5	1	1	4	1	Sanya	Blood	20110305	Death
HNBP061	38	6	4	10	4	58	3	1	5	1	1	4	1	Haikou	Blood	20130110	Cured
HNBP064	38	6	4	10	4	58	3	1	5	1	1	4	1	Sanya	Pus	20110401	Death
HNBP066	38	6	4	10	4	58	3	1	5	1	1	4	1	Haikou	Blood	20090901	Cured
HNBP107	38	6	4	10	4	389	3	1	11	1	1	4	1	Wanning	Blood	20130105	Cured
HNBP055	39	6	4	9	4	58	3	1	5	1	1	4	1	Chengmai	Blood	20101107	Cured
HNBP059	39	6	4	9	4	58	3	1	5	1	1	4	1	Wenchang	Blood	20120815	Death
HNBP062	39	6	4	9	4	58	3	1	5	1	1	4	1	Danzhou	Sputum	20100616	Cured
HNBP065	39	6	4	9	4	58	3	1	5	1	1	4	1	Wanning	Blood	20100901	Death
HNBP126	40	3	4	9	4	1092	1	3	6	1	1	2	1	Dongfang	Blood	20090930	Cured
HNBP070	41	6	6	17	4	58	3	1	5	1	1	4	1	Sanya	Blood	20110901	Death
HNBP072	41	6	6	17	4	58	3	1	5	1	1	4	1	Lingshui	Pus	20126025	Cured
HNBP057	42	6	6	10	4	58	3	1	5	1	1	4	1	Haikou	Blood	20111201	Death
HNBP063	42	6	6	10	4	58	3	1	5	1	1	4	1	Ledong	Pus	20100103	Cured
HNBP067	42	6	6	10	4	58	3	1	5	1	1	4	1	Haikou	Blood	20080701	Cured
HNBP060	43	6	6	11	/	58	3	1	5	1	1	4	1	Dingan	Blood	20120628	Cured
HNBP071	44	7	6	10	4	58	3	1	5	1	1	4	1	Sanya	Blood	20110801	Death
HNBP166	45	6	8	10	7	376	1	4	2	3	8	4	3	Sanya	well water	20140630	Uninvolved
HNBP001	46	6	4	7	8	30	1	4	6	1	5	4	1	Ledong	Pus	20100930	Cured
HNBP106	47	6	4	12	6	366	3	1	2	3	8	4	3	Sanya	Blood	20121128	Cured
HNBP153	48	12	4	10	6	1103	3	1	3	1	1	3	1	Danzhou	Blood	20120529	Cured
HNBP100	49	3	9	12	4	232	1	1	28	1	1	4	3	Danzhou	Sputum	20120625	Cured
HNBP157	50	3	9	14	4	1106	1	2	28	3	8	4	3	Wenchang	Blood	20120109	Cured
HNBP152	51	3	5	4	4	1101	1	4	11	1	1	22	1	Ledong	Blood	20120710	Cured
HNBP158	51	3	5	4	4	1107	1	4	3	1	1	22	1	Changjiang	Blood	20020401	Cured
HNBP133	52	3	9	4	4	1094	1	2	28	3	1	9	3	Danzhou	Sputum	20060101	Cured
HNBP128	53	3	8	13	4	1094	1	2	28	3	1	9	3	Qiongshan	Blood	20101015	Cured
HNBP129	53	3	8	13	4	1094	1	2	28	3	1	9	3	Chengmai	Sputum	20101107	Cured
HNBP131	53	3	8	13	4	1094	1	2	28	3	1	9	3	Wanning	Secretion	20130422	Cured
HNBP132	53	3	8	13	4	1094	1	2	28	3	1	9	3	Dongfang	Pus	20020901	Cured
HNBP086	54	3	8	12	4	165	1	1	13	1	1	22	1	Dongfang	Blood	20121108	Cured
HNBP087	54	3	8	12	4	165	1	1	13	1	1	22	1	Danzhou	Blood	20120208	Cured
HNBP088	54	3	8	12	4	165	1	1	13	1	1	22	1	Danzhou	Blood	20120513	Death
HNBP101	55	3	8	7	4	232	1	1	28	1	1	4	3	Chengmai	Pus	20120512	Cured
HNBP130	56	3	6	13	4	1094	1	2	28	3	1	9	3	Danzhou	Pus	20090921	Cured
HNBP090	57	7	8	8	4	168	3	1	2	1	5	4	1	Ledong	Blood	201205101	Death
HNBP006	58	7	3	4	9	46	3	1	2	1	1	3	3	Danzhou	Blood	20110421	Cured
HNBP017	58	7	3	4	9	46	3	1	2	1	1	3	3	Danzhou	Blood	20030901	Cured
HNBP018	58	7	3	4	9	46	3	1	2	1	1	3	3	Changjiang	Blood	20020101	Death
HNBP013	59	7	3	15	9	46	3	1	2	1	1	3	3	Dongfang	Urine	20110819	Cured
HNBP033	60	7	6	15	10	50	3	1	2	1	1	4	3	Russia	Blood	20110501	Death
HNBP010	61	9	3	11	4	46	3	1	2	1	1	3	3	Wenchang	Blood	20120615	Death
HNBP014	62	7	3	11	4	46	3	1	2	1	1	3	3	Wenchang	Secretion	20121213	Cured
HNBP007	63	8	3	11	4	46	3	1	2	1	1	3	3	Dongfang	Sputum	20120510	Cured
HNBP012	63	8	3	11	4	46	3	1	2	1	1	3	3	Haikou	Blood	20120831	Cured
HNBP015	63	8	3	11	4	46	3	1	2	1	1	3	3	Dongfang	Pus	20130202	Cured
HNBP016	63	8	3	11	4	46	3	1	2	1	1	3	3	Wanning	Secretion	20130218	Cured
HNBP019	63	8	3	11	4	46	3	1	2	1	1	3	3	Sanya	Blood	20110901	Death
HNBP020	63	8	3	11	4	46	3	1	2	1	1	3	3	Sanya	Blood	20121003	Cured
HNBP021	63	8	3	11	4	46	3	1	2	1	1	3	3	Sanya	Secretion	20121204	Cured
HNBP022	63	8	3	11	4	46	3	1	2	1	1	3	3	Sanya	Pus	20120801	Cured
HNBP004	64	8	3	11	9	46	3	1	2	1	1	3	3	Wanning	Blood	20090926	Cured
HNBP008	64	8	3	11	9	46	3	1	2	1	1	3	3	Lingshui	Blood	20120706	Cured
HNBP009	64	8	3	11	9	46	3	1	2	1	1	3	3	Haikou	Blood	20120321	Cured
HNBP005	65	8	3	12	4	46	3	1	2	1	1	3	3	Wenchang	Pus	20111119	Cured
HNBP095	66	10	3	10	4	192	3	1	4	1	5	4	1	Dongfang	Secretion	20120825	Cured
HNBP096	66	10	3	10	4	192	3	1	4	1	5	4	1	Chengmai	Sputum	20090901	Cured
HNBP003	67	8	3	10	4	46	3	1	2	1	1	3	3	Changjiang	Blood	20091202	Death
HNBP011	67	8	3	10	4	46	3	1	2	1	1	3	3	Fujian	Blood	20120731	Cured
HNBP162	68	12	3	11	3	1111	3	4	11	4	1	4	1	Lingshui	Blood	20120601	Cured
HNBP118	69	7	5	7	6	917	1	1	28	1	1	4	1	Danzhou	Urine	20120807	Cured
HNBP151	70	9	5	6	6	1100	3	1	13	1	1	4	3	Wanning	Sputum	20120215	Death
HNBP023	71	9	5	14	8	50	3	1	2	1	1	4	3	Dongfang	Pus	20090929	Cured
HNBP024	71	9	5	14	8	50	3	1	2	1	1	4	3	Wanning	Pus	20091205	Death
HNBP089	72	6	5	14	8	167	1	1	4	1	1	3	1	Sanya	Blood	20111201	Death
HNBP027	73	6	5	14	9	50	3	1	2	1	1	4	3	Danzhou	Blood	20120308	Death
HNBP032	74	7	5	14	12	50	3	1	2	1	1	4	3	Baoting	Blood	20080101	Cured
HNBP034	75	8	5	14	10	50	3	1	2	1	1	4	3	Lingshui	Blood	20111101	Death
HNBP045	76	8	5	9	3	55	3	1	3	3	1	4	1	Changjiang	Blood	20091218	Cured
HNBP046	76	8	5	9	3	55	3	1	3	3	1	4	1	Ledong	Blood	20100922	Cured
HNBP047	76	8	5	9	3	55	3	1	3	3	1	4	1	Danzhou	Sputum	20120302	Death
HNBP044	77	8	5	11	3	55	3	1	3	3	1	4	1	Fujian	Blood	20090921	Cured
HNBP050	77	8	5	11	3	55	3	1	3	3	1	4	1	Dongfang	Sputum	20120806	Cured
HNBP051	77	8	5	11	3	55	3	1	3	3	1	4	1	Dongfang	Blood	20130308	Cured
HNBP052	77	8	5	11	3	55	3	1	3	3	1	4	1	Wanning	Pus	20080101	Death
HNBP040	78	8	5	9	9	50	3	1	2	1	1	4	3	Sanya	Pus	20130323	Cured
HNBP041	78	8	5	9	9	50	3	1	2	1	1	4	3	Sanya	Pus	20130323	Cured
HNBP025	79	8	5	18	6	50	3	1	2	1	1	4	3	Qionghai	Blood	20101127	Cured
HNBP030	79	8	5	18	6	50	3	1	2	1	1	4	3	Wanning	Pus	20020201	Cured
HNBP037	80	8	5	18	8	50	3	1	2	1	1	4	3	Sanya	Blood	20120717	Death
HNBP049	81	7	5	11	3	55	3	1	3	3	1	4	1	Dongfang	Blood	20120904	Cured
HNBP054	82	7	5	12	3	55	3	1	3	3	1	4	1	Ledong	Blood	20120801	Cured
HNBP053	83	7	5	9	3	55	3	1	3	3	1	4	1	Changjiang	Pus	20091101	Cured
HNBP154	84	7	3	9	3	1104	3	1	36	3	5	2	3	Haikou	Blood	20120807	Cured
HNBP125	85	11	5	13	9	1091	3	4	2	1	1	4	3	Haikou	Blood	20120623	Death
HNBP159	86	4	5	13	13	1108	3	1	2	68	1	4	3	Sanya	Blood	20110901	Cured
HNBP035	87	10	5	8	10	50	3	1	2	1	1	4	3	Sanya	Blood	20110901	Death
HNBP147	88	10	5	11	2	1098	1	4	2	1	5	1	3	Haikou	Blood	20110908	Cured
HNBP042	89	10	5	12	12	51	3	1	2	3	1	4	3	Sanya	Blood	20101101	Death
HNBP043	89	10	5	12	12	51	3	1	2	3	1	4	3	Sanya	Blood	20100101	Death
HNBP031	90	10	4	10	12	50	3	1	2	1	1	4	3	Haikou	Pus	20051101	Cured
HNBP036	91	12	5	8	12	50	3	1	2	1	1	4	3	Sanya	Blood	20120301	Death
HNBP121	92	8	7	7	7	1090	3	2	3	4	1	1	1	Wanning	Sputum	20060720	Death
HNBP122	93	8	5	7	7	1090	3	2	3	4	1	1	1	Dongfang	Sputum	20120608	Cured
HNBP127	94	4	4	7	7	1093	4	4	3	3	5	1	3	Chengmai	Blood	20101020	Cured
HNBP105	95	7	4	14	7	366	3	1	2	3	8	4	3	Sanya	Blood	20120807	Cured
HNBP109	96	11	8	15	7	562	1	1	4	1	1	29	1	Lingshui	Sputum	20080707	Cured
HNBP110	97	11	8	17	7	562	1	1	4	1	1	29	1	Hunan	Pus	20120718	Cured
HNBP038	98	11	5	11	7	50	3	1	2	1	1	4	3	Lingshui	Blood	20120725	Cured
HNBP039	98	11	5	11	7	50	3	1	2	1	1	4	3	Sanya	Blood	20120731	Cured
HNBP145	99	13	5	5	7	1097	1	1	11	3	1	4	1	Dongfang	Blood	20110802	Cured
HNBP146	99	13	5	5	7	1097	1	1	11	3	1	4	1	Dongfang	Blood	20050201	Death
