# Supplementary material for: Molecular Characteristics of Burkholderia pseudomallei Collected From Humans in Hainan, China
Source: Front Microbiol. 2020 May 7;11:778. doi: 10.3389/fmicb.2020.00778 (PMC7223694; doi:10.3389/fmicb.2020.00778)
Supplement: TABLE S1 — Strain identification codes (Key), GT (MLVA_4), MLST characteristics, location, sources, year of isolation, and outcomes for 166 B. pseudomallei isolates. [file Data_Sheet_1.zip › Table 2.XLSX]

## Sheet: Sheet1
Table S2 The 479 Chinese B. pseudomallei strains used to eBURST analysis.
id	isolate	country	continent	region	year	species	source	ace	gltB	gmhD	lepA	lipA	narK	ndh	ST (MLST)
34	WS-26G(Sal)/00	China	Asia	Hong Kong	2000	Burkholderia pseudomallei	environmental	1	4	11	2	5	4	6	31
35	A2	China	Asia	Hong Kong	1978	Burkholderia pseudomallei	animal	1	4	11	3	5	4	6	32
36	NR1A3	China	Asia	Hong Kong	1999	Burkholderia pseudomallei	human	1	4	11	3	5	4	6	32
37	NR1A7	China	Asia	Hong Kong	1999	Burkholderia pseudomallei	human	1	4	11	3	5	4	6	32
38	NR1A8	China	Asia	Hong Kong	1996	Burkholderia pseudomallei	human	1	4	11	3	5	4	6	32
39	NR1A9	China	Asia	Hong Kong	1999	Burkholderia pseudomallei	human	1	4	11	3	5	4	6	32
40	Zebra Dove	China	Asia	Hong Kong	2000	Burkholderia pseudomallei	animal	1	4	11	3	5	4	6	32
41	Gloria	China	Asia	Hong Kong	2000	Burkholderia pseudomallei	animal	1	4	11	3	5	4	6	32
42	A1	China	Asia	Hong Kong	1978	Burkholderia pseudomallei	animal	1	4	11	3	5	4	6	32
43	A10	China	Asia	Hong Kong	1976	Burkholderia pseudomallei	animal	1	4	11	3	5	4	6	32
44	A4	China	Asia	Hong Kong	1975	Burkholderia pseudomallei	animal	1	4	11	3	5	4	6	32
51	Whale 2	China	Asia	Hong Kong	1984	Burkholderia pseudomallei	animal	1	6	17	2	1	15	11	37
52	A12	China	Asia	Hong Kong	1978	Burkholderia pseudomallei	animal	1	6	17	2	1	15	11	37
53	HK20	China	Asia	Hong Kong	1986	Burkholderia pseudomallei	human	1	6	17	2	1	15	11	37
54	E1	China	Asia	Hong Kong	1978	Burkholderia pseudomallei	environmental	1	6	17	2	1	15	11	37
55	HK26	China	Asia	Hong Kong	1986	Burkholderia pseudomallei	human	1	6	17	2	1	15	11	37
56	A3	China	Asia	Hong Kong	1978	Burkholderia pseudomallei	animal	1	6	17	2	1	15	11	37
57	A5	China	Asia	Hong Kong		Burkholderia pseudomallei	animal	1	6	17	2	1	15	11	37
58	A6	China	Asia	Hong Kong		Burkholderia pseudomallei	animal	1	6	17	2	1	15	11	37
59	A7	China	Asia	Hong Kong	1976	Burkholderia pseudomallei	animal	1	6	17	2	1	15	11	37
60	A8	China	Asia	Hong Kong	1975	Burkholderia pseudomallei	animal	1	6	17	2	1	15	11	37
65	NCTC10245	China	Asia		1942	Burkholderia mallei	animal	1	12	3	4	1	18	1	40
84	Hainan 106	China	Asia			Burkholderia pseudomallei	unknown	3	1	2	1	1	4	3	50
86	NR1A2	China	Asia	Hong Kong	1998	Burkholderia pseudomallei	human	3	1	2	3	1	4	3	51
87	NR1A4	China	Asia	Hong Kong	1998	Burkholderia pseudomallei	human	3	1	2	3	1	4	3	51
88	NR1A6	China	Asia	Hong Kong	1998	Burkholderia pseudomallei	human	3	1	2	3	1	4	3	51
95	Hainan 55	China	Asia			Burkholderia pseudomallei	unknown	3	1	3	3	1	4	1	55
113	WS-22A(Sal)/00	China	Asia	Hong Kong	2000	Burkholderia pseudomallei	environmental	3	4	11	1	5	4	6	68
114	SS-35A(35G)/00	China	Asia	Hong Kong	2000	Burkholderia pseudomallei	environmental	3	4	11	2	5	4	6	69
119	Margaret	China	Asia	Hong Kong	2000	Burkholderia pseudomallei	animal	3	4	11	3	5	4	6	70
120	SS-32G/00	China	Asia	Hong Kong	2000	Burkholderia pseudomallei	environmental	3	4	11	3	5	4	6	70
121	SS-34G/00	China	Asia	Hong Kong	2000	Burkholderia pseudomallei	environmental	3	4	11	3	5	4	6	70
122	WS-20(Sal)/00	China	Asia	Hong Kong	2000	Burkholderia pseudomallei	environmental	3	4	11	3	5	4	6	70
123	WS-21(Sal)/00	China	Asia	Hong Kong	2000	Burkholderia pseudomallei	environmental	3	4	11	3	5	4	6	70
124	WS-21G(Sal)/00	China	Asia	Hong Kong	2000	Burkholderia pseudomallei	environmental	3	4	11	3	5	4	6	70
125	WS-22(Sal)/00	China	Asia	Hong Kong	2000	Burkholderia pseudomallei	environmental	3	4	11	3	5	4	6	70
126	102947	China	Asia	Hong Kong	1982	Burkholderia pseudomallei	human	3	4	11	3	5	4	6	70
127	50562	China	Asia	Hong Kong	1982	Burkholderia pseudomallei	human	3	4	11	3	5	4	6	70
128	PS/102738	China	Asia	Hong Kong	1982	Burkholderia pseudomallei	human	3	4	11	3	5	4	6	70
129	800498	China	Asia	Hong Kong	1991	Burkholderia pseudomallei	human	3	4	11	3	5	4	6	70
191	2002721275	China	Asia		1956	Burkholderia mallei	animal	1	12	3	4	1	18	1	40
673	EY 2233	China	Asia		1942	Burkholderia mallei	human	1	12	3	4	1	18	1	40
674	EY 2235	China	Asia		1942	Burkholderia mallei	animal	1	12	3	4	1	18	1	40
675	EY 2236	China	Asia			Burkholderia mallei	animal	1	12	3	4	1	18	1	40
676	EY 2237	China	Asia			Burkholderia mallei	animal	1	12	3	4	1	18	1	40
677	EY 2238	China	Asia		1944	Burkholderia mallei	human	1	12	3	4	1	18	1	40
678	EY 2239	China	Asia		1951	Burkholderia mallei	unknown	1	12	3	4	1	18	1	40
817	ATCC 11668	China	Asia			Burkholderia pseudomallei	unknown	3	1	2	3	1	4	3	51
1739	OP438B	China	Asia	Hong Kong	2008	Burkholderia pseudomallei	environmental	3	6	17	2	1	15	11	660
1791	BS080855	China	Asia	Hong Kong	2008	Burkholderia pseudomallei	animal	1	4	11	3	1	4	6	684
1922	350117	China	Asia		1976	Burkholderia pseudomallei	environmental	1	4	2	1	3	12	1	700
1923	350129	China	Asia		1985	Burkholderia pseudomallei	environmental	3	1	2	1	5	22	3	701
1924	350152	China	Asia		1982	Burkholderia pseudomallei	animal	1	12	3	2	1	1	3	702
1925	350165	China	Asia		1983	Burkholderia pseudomallei	environmental	1	12	28	1	1	42	1	703
1926	350168	China	Asia		1983	Burkholderia pseudomallei	animal	1	1	6	1	1	29	1	704
1927	350180	China	Asia		1989	Burkholderia pseudomallei	human	3	4	2	3	1	4	1	705
2156	HPPH 1	China	Asia	Hainan	2010	Burkholderia pseudomallei	human	1	2	28	3	1	9	3	1094
2157	HPPH 4	China	Asia	Hainan	2010	Burkholderia pseudomallei	human	1	12	3	2	1	2	3	1095
2158	HPPH 21	China	Asia	Hainan	2011	Burkholderia pseudomallei	human	4	4	3	3	5	1	3	1093
2159	HPPH 23	China	Asia	Hainan	2011	Burkholderia pseudomallei	human	3	1	2	1	1	3	3	46
2166	HPPH 24	China	Asia	Hainan	2012	Burkholderia pseudomallei	human	1	3	6	1	1	2	1	1092
2167	HPPH 32	China	Asia	Hainan	2012	Burkholderia pseudomallei	human	3	1	2	1	1	3	3	46
2168	HPPH 40	China	Asia	Hainan	2012	Burkholderia pseudomallei	human	3	1	3	3	1	4	1	55
2169	HPPH 42	China	Asia	Hainan	2013	Burkholderia pseudomallei	human	3	4	11	3	5	4	6	70
2205	HPPH 43	China	Asia	Hainan	2013	Burkholderia pseudomallei	human	1	1	4	1	1	29	1	562
2337	HPPH 44	China	Asia	Hainan	2013	Burkholderia pseudomallei	human	3	1	2	1	1	3	3	46
2502	HPPH 45	China	Asia	Hainan	2013	Burkholderia pseudomallei	human	3	1	2	1	1	3	3	46
2524	WCBP1	China	Asia		2011	Burkholderia pseudomallei	human	4	1	6	1	8	60	1	881
3129	HPPH 47	China	Asia	Hainan	2013	Burkholderia pseudomallei	human	3	1	3	3	1	4	1	55
3132	HPPH 48	China	Asia	Hainan	2013	Burkholderia pseudomallei	human	1	1	4	1	1	29	1	562
3234	HPPH 50	China	Asia	Hainan	2013	Burkholderia pseudomallei	human	3	1	2	1	1	4	3	50
3235	HPPH 51	China	Asia	Hainan	2013	Burkholderia pseudomallei	human	3	1	3	3	1	4	1	55
3279	HPPH 53	China	Asia	Hainan	2013	Burkholderia pseudomallei	human	3	1	5	1	1	4	1	58
3280	HPPH 54	China	Asia	Hainan	2013	Burkholderia pseudomallei	human	1	1	3	1	1	22	1	677
3281	HPPH 55	China	Asia	Hainan	2014	Burkholderia pseudomallei	human	3	1	2	1	1	4	3	50
3283	HPPH 56	China	Asia	Hainan	2014	Burkholderia pseudomallei	human	1	4	2	1	5	1	3	1098
3284	HPPH 57	China	Asia	Hainan	2014	Burkholderia pseudomallei	human	3	1	2	1	1	4	3	50
3285	HPPH 58	China	Asia	Hainan	2014	Burkholderia pseudomallei	human	1	4	2	1	1	4	3	658
3286	HPPH 59	China	Asia	Hainan	2014	Burkholderia pseudomallei	human	4	26	3	1	5	22	1	1325
3290	HK001	China	Asia		2006	Burkholderia pseudomallei	human	3	2	3	4	1	1	1	1090
3291	HK002	China	Asia		2007	Burkholderia pseudomallei	human	3	4	2	1	1	4	3	1091
3292	HK006	China	Asia		2009	Burkholderia pseudomallei	human	1	3	6	1	1	2	1	1092
3293	HK015	China	Asia		2010	Burkholderia pseudomallei	human	4	4	3	3	5	1	3	1093
3294	HK017	China	Asia		2010	Burkholderia pseudomallei	human	1	2	28	3	1	9	3	1094
3295	HK026	China	Asia		2011	Burkholderia pseudomallei	human	1	12	3	2	1	2	3	1095
3296	HK028	China	Asia		2011	Burkholderia pseudomallei	human	3	4	28	1	1	3	1	1096
3297	HK033	China	Asia		2011	Burkholderia pseudomallei	human	1	1	11	3	1	4	1	1097
3298	HK034	China	Asia		2011	Burkholderia pseudomallei	human	1	4	2	1	5	1	3	1098
3299	HK037	China	Asia		2011	Burkholderia pseudomallei	human	1	12	3	2	1	2	1	1099
3300	HK040	China	Asia		2012	Burkholderia pseudomallei	human	3	1	13	1	1	4	3	1100
3301	HK046	China	Asia		2012	Burkholderia pseudomallei	human	1	4	11	1	1	22	1	1101
3302	HK051	China	Asia		2012	Burkholderia pseudomallei	human	1	12	2	2	5	29	1	1102
3303	HK060	China	Asia		2012	Burkholderia pseudomallei	human	3	1	3	1	1	3	1	1103
3304	HK067	China	Asia		2012	Burkholderia pseudomallei	human	3	1	36	3	5	2	3	1104
3305	HK074	China	Asia		2008	Burkholderia pseudomallei	human	1	4	2	3	5	4	1	1105
3306	HK082	China	Asia		2012	Burkholderia pseudomallei	human	1	2	28	3	8	4	3	1106
3307	SY26	China	Asia		2002	Burkholderia pseudomallei	human	1	4	3	1	1	22	1	1107
3308	SY40	China	Asia		2011	Burkholderia pseudomallei	human	3	1	2	68	1	4	3	1108
3309	SY60	China	Asia		2012	Burkholderia pseudomallei	human	1	2	2	1	1	4	1	1109
3310	SY66	China	Asia		2010	Burkholderia pseudomallei	human	1	12	3	2	1	22	3	1110
3311	SY68	China	Asia		2012	Burkholderia pseudomallei	human	3	4	11	4	1	4	1	1111
3354	HPPH 60	China	Asia	Hainan	2014	Burkholderia pseudomallei	human	4	26	3	1	5	22	1	1325
3391	HPPH 61	China	Asia	Hainan	2014	Burkholderia pseudomallei	human	3	1	3	3	1	4	1	55
3457	HPPH 62	China	Asia	Hainan	2014	Burkholderia pseudomallei	human	1	4	2	1	1	4	3	658
3462	HPPH 63	China	Asia	Hainan	2014	Burkholderia pseudomallei	human	3	1	2	3	1	4	1	271
3463	HPPH 65	China	Asia	Hainan	2014	Burkholderia pseudomallei	human	3	1	2	1	1	3	3	46
3464	HPPH 66	China	Asia	Hainan	2014	Burkholderia pseudomallei	human	3	4	11	3	5	4	6	70
3465	HPPH 67	China	Asia	Hainan	2014	Burkholderia pseudomallei	human	1	4	2	3	5	4	1	1105
3466	HPPH 68	China	Asia	Hainan	2014	Burkholderia pseudomallei	human	1	1	3	1	1	22	1	677
3470	HPPH 69	China	Asia	Hainan	2014	Burkholderia pseudomallei	human	1	12	6	1	1	4	1	90
3473	HPPH 70	China	Asia	Hainan	2014	Burkholderia pseudomallei	human	1	4	2	3	5	4	1	1105
3481	HPPH 72	China	Asia	Hainan	2014	Burkholderia pseudomallei	human	3	1	2	1	1	4	3	50
3482	HPPH 75	China	Asia	Hainan	2014	Burkholderia pseudomallei	human	1	1	3	2	1	4	1	354
3483	HPPH 76	China	Asia	Hainan	2014	Burkholderia pseudomallei	human	3	1	2	1	1	4	3	50
3484	HPPH 77	China	Asia	Hainan	2013	Burkholderia pseudomallei	human	3	1	2	3	8	4	3	366
3485	HPPH 80	China	Asia	Hainan	2005	Burkholderia pseudomallei	human	3	1	5	1	1	4	1	58
3492	HPPH 81	China	Asia	Hainan	2005	Burkholderia pseudomallei	human	3	1	5	1	1	4	1	58
3496	HPPH 82	China	Asia	Hainan	2003	Burkholderia pseudomallei	human	3	4	28	1	1	3	1	1096
3499	HPPH 83	China	Asia	Hainan	2004	Burkholderia pseudomallei	human	3	1	2	1	1	3	3	46
3503	HPPH 85	China	Asia	Hainan		Burkholderia pseudomallei	human	1	4	3	1	1	22	1	1107
3506	HPPH 86	China	Asia	Hainan		Burkholderia pseudomallei	human	1	1	13	1	1	22	1	165
3511	HPPH 92	China	Asia	Hainan		Burkholderia pseudomallei	human	3	1	3	3	1	4	1	55
3512	HPPH 93	China	Asia	Hainan	2013	Burkholderia pseudomallei	human	3	1	2	1	1	3	3	46
3516	301HN001	China	Asia	Hainan	2013	Burkholderia pseudomallei	human	1	1	2	3	1	4	1	205
3519	301HN002	China	Asia	Hainan	2012	Burkholderia pseudomallei	human	3	1	3	3	1	4	1	55
3523	301HN003	China	Asia	Hainan	2014	Burkholderia pseudomallei	human	3	1	5	1	1	4	1	58
3527	301HN004	China	Asia	Hainan	2013	Burkholderia pseudomallei	human	3	4	2	1	1	4	3	1091
3528	301HN005	China	Asia	Hainan		Burkholderia pseudomallei	human	1	1	3	1	1	22	1	677
3529	301HN006	China	Asia	Hainan	2013	Burkholderia pseudomallei	human	3	1	3	3	1	4	1	55
3530	301HN007	China	Asia	Hainan		Burkholderia pseudomallei	human	3	1	3	3	1	4	1	55
3586	301HN008	China	Asia	Hainan		Burkholderia pseudomallei	human	1	4	3	1	1	4	3	1399
3592	301HN009	China	Asia	Hainan	2014	Burkholderia pseudomallei	human	3	1	5	1	1	4	1	58
3595	301HN010	China	Asia	Hainan		Burkholderia pseudomallei	human	3	1	5	1	1	4	1	58
3596	HPPH 73	China	Asia	Hainan	2014	Burkholderia pseudomallei	human	1	3	126	1	5	2	1	1443
3598	HPPH 74	China	Asia	Hainan	2014	Burkholderia pseudomallei	human	1	3	126	1	5	2	1	1443
3837	BPC175	China	Asia	Sanya City, Hainan province	2013	Burkholderia pseudomallei	human	1	12	14	2	1	2	3	1341
3838	BPC176	China	Asia	Sanya City, Hainan Province	2013	Burkholderia pseudomallei	human	1	12	14	2	1	2	3	1341
3874	BPC002	China	Asia	Zhanzhou City, Hainan Province	2007	Burkholderia pseudomallei	human	1	4	2	1	1	4	3	658
3875	BPC003	China	Asia	Ningshui City, Hainan Province	2008	Burkholderia pseudomallei	human	1	1	4	1	1	29	1	562
3876	BPC005	China	Asia	Dongfang City, Hainan Province	2010	Burkholderia pseudomallei	human	3	1	2	1	1	4	3	50
3877	BPC007	China	Asia	Changjiang City, Hainan Province	2009	Burkholderia pseudomallei	human	1	4	6	2	1	2	1	405
3878	BPC008	China	Asia	Baoting City, Hainan Province	2009	Burkholderia pseudomallei	human	3	1	5	1	1	4	1	58
3879	BPC010	China	Asia	Wanning City, Hainan Province	2009	Burkholderia pseudomallei	human	3	1	2	1	1	4	3	50
3880	BPC011	China	Asia	Changjiang City, Hainan Province	2009	Burkholderia pseudomallei	human	3	1	3	3	1	4	1	55
3881	BPC012	China	Asia	Wanning City, Hainan Province	2009	Burkholderia pseudomallei	human	3	1	2	3	1	3	3	1345
3882	BPC013	China	Asia	Ledong City, Hainan Province	2010	Burkholderia pseudomallei	human	3	1	3	1	1	4	1	211
3883	BPC014	China	Asia	Wanning City, Hainan Province	2010	Burkholderia pseudomallei	human	3	4	2	1	1	4	3	1091
3884	BPC015	China	Asia	Chengmai City, Hainan Province	2010	Burkholderia pseudomallei	human	4	4	3	3	5	1	3	1093
3885	BPC016	China	Asia	Ledong City, Hainan Province	2010	Burkholderia pseudomallei	human	4	4	3	3	5	1	3	1093
3886	BPC017	China	Asia	Qiongshan City, Hainan Province	2010	Burkholderia pseudomallei	human	1	2	28	3	1	9	3	1094
3887	BPC018	China	Asia	Chengmai City, Hainan province	2010	Burkholderia pseudomallei	human	1	2	28	3	1	9	3	1094
3888	BPC019	China	Asia	Qionghai City, Hainan Province	2010	Burkholderia pseudomallei	human	3	1	2	1	1	4	3	50
3889	BPC021	China	Asia	Wenchang City, Hainan Province	2010	Burkholderia pseudomallei	human	3	4	11	3	5	4	6	70
3890	BPC022	China	Asia	Haikou City, Hainan Province	2011	Burkholderia pseudomallei	human	1	1	3	2	1	4	1	354
3891	BPC023	China	Asia	Zhanzhou City, Hainan Province	2011	Burkholderia pseudomallei	human	1	4	2	3	5	4	1	1105
3892	BPC024	China	Asia	Wenchang City, Hainan Province	2011	Burkholderia pseudomallei	human	3	1	2	1	1	3	3	46
3893	BPC025	China	Asia	Qionghai City, Hainan Province	2010	Burkholderia pseudomallei	human	3	1	5	1	1	4	1	58
3894	BPC026	China	Asia	Neimeng City, Hainan Province	2011	Burkholderia pseudomallei	human	1	12	3	2	1	2	3	1095
3895	BPC027	China	Asia	Haikou City, Hainan Province	2011	Burkholderia pseudomallei	human	3	1	5	1	1	4	1	58
3896	BPC028	China	Asia	Ledong City, Hainan Province	2011	Burkholderia pseudomallei	human	3	4	28	1	1	3	1	1096
3897	BPC029	China	Asia	Yangpu City, Hainan Province	2012	Burkholderia pseudomallei	human	3	1	2	1	1	3	3	46
3898	BPC031	China	Asia	Wenchang City, Hainan Province	2011	Burkholderia pseudomallei	human	3	1	2	1	1	4	3	50
3899	BPC034	China	Asia	Sanya City, Hainan Province	2011	Burkholderia pseudomallei	human	1	12	3	2	1	2	3	1095
3900	BPC035	China	Asia	Dongfang City, Hainan Province	2011	Burkholderia pseudomallei	human	1	12	3	2	1	2	3	1095
3901	BPC036	China	Asia	Dongfang City, Hainan Province	2011	Burkholderia pseudomallei	human	1	12	3	2	1	2	3	1095
3902	BPC037	China	Asia	Dongfang City, Hainan Province	2012	Burkholderia pseudomallei	human	1	1	13	1	1	22	1	165
3903	BPC038	China	Asia	Zhanzhou City, Hainan Province	2012	Burkholderia pseudomallei	human	1	1	13	1	1	22	1	165
3904	BPC039	China	Asia	Wanning City, Hainan Province	2012	Burkholderia pseudomallei	human	3	1	2	1	1	4	3	50
3905	BPC040	China	Asia	Dongfang City, Hainan Province	2012	Burkholderia pseudomallei	human	3	4	2	1	1	3	3	1346
3906	BPC041	China	Asia	Dongfang City, Hainan Province	2012	Burkholderia pseudomallei	human	3	2	3	4	1	1	1	1090
3907	BPC042	China	Asia	Ledong City, Hainan Province	2012	Burkholderia pseudomallei	human	3	4	11	3	5	4	6	70
3908	BPC043	China	Asia	Zhanzhou City, Hainan Province	2012	Burkholderia pseudomallei	human	3	1	11	1	1	4	3	1347
3909	BPC044	China	Asia	Ledong City, Hainan Province	2012	Burkholderia pseudomallei	human	1	4	3	1	1	22	1	1107
3910	BPC045	China	Asia	Wenchang City, Hainan Province	2012	Burkholderia pseudomallei	human	3	1	5	1	1	4	1	58
3911	BPC046	China	Asia	Ningshui City, Hainan Province	2012	Burkholderia pseudomallei	human	3	1	2	1	1	3	3	46
3912	BPC047	China	Asia	Qionghai City, Hainan Province	2012	Burkholderia pseudomallei	human	1	4	6	1	5	4	1	30
3913	BPC049	China	Asia	Zhanzhou City, Hainan Province	2012	Burkholderia pseudomallei	human	3	1	2	1	1	4	3	50
3914	BPC050	China	Asia	Wenchang City, Hainan Province	2012	Burkholderia pseudomallei	human	3	1	2	1	1	3	3	46
3915	BPC051	China	Asia	Chengmai City, Hainan province	2012	Burkholderia pseudomallei	human	3	4	11	3	5	4	6	70
3916	BPC052	China	Asia	Haikou City, Hainan Province	2012	Burkholderia pseudomallei	human	1	1	28	1	1	4	3	232
3917	BPC053	China	Asia	Zhanzhou City, Hainan Province	2012	Burkholderia pseudomallei	human	3	1	2	1	1	3	3	46
3918	BPC054	China	Asia	Hunan Province	2012	Burkholderia pseudomallei	human	3	1	3	1	1	3	1	1103
3919	BPC055	China	Asia	Dongfang City, Hainan Province	2012	Burkholderia pseudomallei	human	3	1	2	1	1	3	3	46
3920	BPC056	China	Asia	Haikou City, Hainan Province	2012	Burkholderia pseudomallei	human	3	1	3	3	1	4	1	55
3921	BPC057	China	Asia	Qionghai City, Hainan Province	2010	Burkholderia pseudomallei	human	3	1	2	1	1	4	3	50
3922	BPC058	China	Asia	Ledong City, Hainan Province	2010	Burkholderia pseudomallei	human	1	12	3	2	1	2	3	1095
3923	BPC061	China	Asia	Dongfang City, Hainan Province	2007	Burkholderia pseudomallei	human	1	1	4	3	1	3	1	177
3924	BPC062	China	Asia	Dongfang City, Hainan Province	2002	Burkholderia pseudomallei	human	1	2	28	3	1	9	3	1094
3925	BPC063	China	Asia	Wanning City, Hainan Province	2008	Burkholderia pseudomallei	human	3	4	11	3	5	4	6	70
3926	BPC064	China	Asia	Wanning City, Hainan Province	2002	Burkholderia pseudomallei	human	3	1	2	1	1	4	3	50
3927	BPC065	China	Asia	Haikou City, Hainan Province	2009	Burkholderia pseudomallei	human	3	1	5	1	1	4	1	58
3928	BPC066	China	Asia	Zhanzhou City, Hainan Province	2003	Burkholderia pseudomallei	human	3	1	2	1	1	3	3	46
3929	BPC067	China	Asia	Changjiang City, Hainan Province	2002	Burkholderia pseudomallei	human	3	1	2	1	1	3	3	46
3930	BPC068	China	Asia	Haikou City, Hainan Province	2002	Burkholderia pseudomallei	human	1	12	3	2	1	2	3	1095
3931	BPC069	China	Asia	Dongfang City, Hainan Province	2005	Burkholderia pseudomallei	human	1	1	11	3	1	4	1	1097
3932	BPC071	China	Asia	Wanning City, Hainan Province	2008	Burkholderia pseudomallei	human	3	1	3	3	1	4	1	55
3933	BPC072	China	Asia	Chengmai City, Hainan province	2009	Burkholderia pseudomallei	human	3	1	4	1	5	4	1	192
3934	BPC073	China	Asia	Haikou City, Hainan Province	2009	Burkholderia pseudomallei	human	3	1	3	1	1	4	1	211
3935	BPC074	China	Asia	Changjiang City, Hainan Province	2009	Burkholderia pseudomallei	human	3	1	3	3	1	4	1	55
3936	BPC075	China	Asia	Wanning City, Hainan Province	2008	Burkholderia pseudomallei	human	3	4	11	3	5	4	6	70
3937	BPC076	China	Asia	Haikou City, Hainan Province	2005	Burkholderia pseudomallei	human	3	1	2	1	1	4	3	50
3938	BPC077	China	Asia	Changjiang City, Hainan Province	2002	Burkholderia pseudomallei	human	1	4	3	1	1	22	1	1107
3939	BPC078	China	Asia	Haikou City, Hainan Province	2009	Burkholderia pseudomallei	human	1	4	6	1	5	4	1	30
3940	BPC079	China	Asia	Baoting City, Hainan Province	2011	Burkholderia pseudomallei	human	3	1	5	1	1	4	1	58
3941	BPC080	China	Asia	Sanya City, Hainan Province	2010	Burkholderia pseudomallei	human	3	1	2	3	1	4	3	51
3942	BPC081	China	Asia	Ningshui City, Hainan Province	2011	Burkholderia pseudomallei	human	3	1	5	1	1	4	1	58
3943	BPC082	China	Asia	Sanya City, Hainan Province	2011	Burkholderia pseudomallei	human	3	1	2	1	1	3	3	46
3944	BPC083	China	Asia	Sanya City, Hainan Province	2011	Burkholderia pseudomallei	human	1	1	2	1	1	4	3	911
3945	BPC084	China	Asia	Ningshui City, Hainan Province	2011	Burkholderia pseudomallei	human	3	1	2	1	1	4	3	50
3946	BPC033	China	Asia	Haikou City, Hainan Province	2011	Burkholderia pseudomallei	human	1	4	2	1	5	1	3	1098
3947	BPC006	China	Asia	Baoting City, Hainan Province	2008	Burkholderia pseudomallei	human	3	4	11	3	5	4	6	70
3948	BPC059	China	Asia	Wanning City, Hainan Province	2010	Burkholderia pseudomallei	human	3	1	5	1	1	4	1	58
3957	BPC085	China	Asia	Dongfang City, Hainan Province	2012	Burkholderia pseudomallei	human	3	1	3	1	1	4	1	211
3958	BPC086	China	Asia	Wenchang City, Hainan Province	2012	Burkholderia pseudomallei	human	3	1	4	1	5	4	1	192
3959	BPC087	China	Asia	Chengmai City, Hainan province	2013	Burkholderia pseudomallei	human	3	1	2	1	1	3	3	46
3960	BPC088	China	Asia	Haikou City, Hainan Province	2013	Burkholderia pseudomallei	human	3	4	11	3	5	4	6	70
3961	BPC089	China	Asia	Dongfang City, Hainan Province	2013	Burkholderia pseudomallei	human	1	12	3	2	1	2	3	1095
3962	BPC090	China	Asia	Wanning City, Hainan Province	2010	Burkholderia pseudomallei	human	3	1	3	3	1	4	1	55
3963	BPC091	China	Asia	Dongfang City, Hainan Province	2012	Burkholderia pseudomallei	human	3	1	5	1	1	4	1	58
3964	BPC092	China	Asia	Ledong City, Hainan Province	2010	Burkholderia pseudomallei	human	1	4	6	1	5	4	1	30
3965	BPC093	China	Asia	Ledong City, Hainan Province	2012	Burkholderia pseudomallei	human	3	4	11	3	5	4	6	70
3966	BPC094	China	Asia	Zhanzhou City, Hainan Province	2012	Burkholderia pseudomallei	human	3	2	14	2	1	3	1	174
3967	BPC095	China	Asia	Wanning City, Hainan Province	2013	Burkholderia pseudomallei	human	1	1	28	1	1	4	1	917
3968	BPC097	China	Asia	Zhanzhou City, Hainan Province	2013	Burkholderia pseudomallei	human	3	1	2	1	1	3	3	46
3969	BPC098	China	Asia	Wanning City, Hainan Province	2013	Burkholderia pseudomallei	human	3	4	11	3	5	4	6	70
3970	BPC099	China	Asia	Wanning City, Hainan Province	2013	Burkholderia pseudomallei	human	3	1	2	1	1	3	3	46
3971	BPC100	China	Asia	Haikou City, Hainan Province	2013	Burkholderia pseudomallei	human	1	2	28	3	1	9	3	1094
3972	BPC101	China	Asia	Zhenjiang City, Jiangsu Province	2014	Burkholderia pseudomallei	human	1	2	13	18	1	22	11	1348
3973	BPC001	China	Asia	Wanning City, Hainan Province	2006	Burkholderia pseudomallei	human	3	2	3	4	1	1	1	1090
3974	BPC004	China	Asia	Fujian Province	2009	Burkholderia pseudomallei	human	3	1	3	3	1	4	1	55
3975	BPC009	China	Asia	Changjiang City, Hainan Province	2009	Burkholderia pseudomallei	human	1	1	2	1	1	29	1	1349
3976	BPC020	China	Asia	Chengmai City, Hainan province	2010	Burkholderia pseudomallei	human	4	4	3	3	5	1	3	1093
3977	BPC030	China	Asia	Dongfang City, Hainan Province	2011	Burkholderia pseudomallei	human	3	1	2	3	1	3	1	1350
3978	BPC032	China	Asia	Dongfang City, Hainan Province	2011	Burkholderia pseudomallei	human	3	1	11	3	1	4	1	1351
3979	BPC048	China	Asia	Dongfang City, Hainan Province	2012	Burkholderia pseudomallei	human	1	2	3	1	1	2	1	306
3980	BPC060	China	Asia	Ningshui City, Hainan Province	2006	Burkholderia pseudomallei	human	3	4	2	3	5	4	1	541
3981	BPC070	China	Asia	Zhanzhou City, Hainan Province	2006	Burkholderia pseudomallei	human	1	2	28	3	8	4	3	1106
3983	BPC096	China	Asia	Wenchang City, Hainan Province	2013	Burkholderia pseudomallei	human	3	1	5	1	1	4	1	58
4068	BPC048	China	Asia	Dongfang City, Hainan Province	2012	Burkholderia sp.	human	1	12	14	112	170	2	1	1365
4296	SY186	China	Asia	Hainan	2014	Burkholderia pseudomallei	human	1	1	3	1	1	22	1	677
4297	SY200	China	Asia	Hainan		Burkholderia pseudomallei	human	1	12	2	1	3	29	1	1392
4298	SY202	China	Asia	Hainan	2013	Burkholderia pseudomallei	human	3	3	2	3	5	4	3	1393
4299	SY(85)_E	China	Asia	Hainan	2014	Burkholderia pseudomallei	environmental	1	1	3	1	1	22	1	677
4300	SY(86)_E	China	Asia	Hainan	2014	Burkholderia pseudomallei	environmental	1	1	6	1	1	29	3	1394
4301	HPPH 49	China	Asia	Hainan	2013	Burkholderia pseudomallei	human	3	1	28	1	1	2	1	1395
4302	HPPH 52	China	Asia	Hainan	2013	Burkholderia pseudomallei	human	1	2	6	1	1	22	3	1396
4303	HPPH 64	China	Asia	Hainan	2014	Burkholderia pseudomallei	human	1	2	13	1	1	2	1	1397
4304	HPPH 71	China	Asia	Hainan	2014	Burkholderia pseudomallei	human	1	1	3	1	1	40	1	1398
4305	HN008_J	China	Asia	Hainan	2014	Burkholderia pseudomallei	human	1	4	3	1	1	4	3	1399
4406	BPC177	China	Asia	Sanya City, Hainan Province	2015	Burkholderia pseudomallei	human	1	12	14	2	1	2	3	1341
4522	ATCC 10399	China	Asia		1942	Burkholderia mallei	animal	1	12	3	4	1	18	1	40
4570	350105	China	Asia	Haikou city, Hainan	1976	Burkholderia pseudomallei	environmental	1	1	4	1	1	29	1	562
4986	Hainan1	China	Asia		1996	Burkholderia pseudomallei	unknown	1	1	28	1	6	4	1	1545
5601	BPC137	China	Asia	Dongfang City, Hainan province	2015	Burkholderia pseudomallei	human	3	1	2	1	1	4	3	50
5602	BPC138	China	Asia	Sanya City, Hainan province	2015	Burkholderia pseudomallei	human	3	1	5	1	1	4	1	58
5603	BPC139	China	Asia	Sanya City, Hainan province	2015	Burkholderia pseudomallei	human	1	4	2	1	1	4	3	658
5604	BPC140	China	Asia	Sanya City, Hainan province	2015	Burkholderia pseudomallei	human	3	1	2	68	1	4	3	1108
5605	BPC141	China	Asia	Sanya City, Hainan province	2015	Burkholderia pseudomallei	human	3	1	5	1	1	4	1	58
5606	BPC142	China	Asia	Sanya City, Hainan province	2015	Burkholderia pseudomallei	human	3	4	11	3	5	4	6	70
5607	BPC143	China	Asia	Sanya City, Hainan province	2015	Burkholderia pseudomallei	human	3	1	2	1	1	4	3	50
5608	BPC144	China	Asia	Sanya City, Hainan province	2015	Burkholderia pseudomallei	human	1	1	4	1	1	29	1	562
5609	BPC145	China	Asia	Qionghai City, Hainan province	2015	Burkholderia pseudomallei	human	3	1	5	1	5	4	1	1481
5610	BPC156	China	Asia	Sanya City, Hainan province	2016	Burkholderia pseudomallei	human	3	4	2	3	5	4	6	1482
5611	BPC169	China	Asia	Qionghai City, Hainan province	2016	Burkholderia pseudomallei	human	1	1	11	1	5	4	1	1483
5612	BPC147	China	Asia	Sanya City, Hainan province	2016	Burkholderia pseudomallei	human	3	1	2	1	1	4	3	50
5613	BPC148	China	Asia	Sanya City, Hainan province	2016	Burkholderia pseudomallei	human	3	1	2	1	1	4	3	50
5614	BPC149	China	Asia	Qionghai City, Hainan province	2016	Burkholderia pseudomallei	human	3	1	2	1	1	4	3	50
5615	BPC150	China	Asia	Sanya City, Hainan province	2016	Burkholderia pseudomallei	human	3	1	2	3	8	4	3	366
5616	BPC151	China	Asia	Sanya City, Hainan province	2016	Burkholderia pseudomallei	human	1	2	3	1	1	2	1	306
5617	BPC152	China	Asia	Sanya City, Hainan province	2016	Burkholderia pseudomallei	human	3	4	2	1	1	4	3	1091
5618	BPC153	China	Asia	Sanya City, Hainan province	2016	Burkholderia pseudomallei	human	3	1	2	1	1	3	3	46
5619	BPC154	China	Asia	Ledong City, Hainan province	2016	Burkholderia pseudomallei	human	3	1	2	1	1	3	3	46
5620	BPC155	China	Asia	Sanya City, Hainan province	2016	Burkholderia pseudomallei	human	3	1	2	3	8	4	3	366
5621	BPC157	China	Asia	Sanya City, Hainan province	2016	Burkholderia pseudomallei	human	1	1	3	2	5	1	1	930
5622	BPC158	China	Asia	Ledong City, Hainan province	2016	Burkholderia pseudomallei	human	3	1	2	1	1	3	3	46
5623	BPC159	China	Asia	Sanya City, Hainan province	2016	Burkholderia pseudomallei	human	1	1	3	2	5	1	1	930
5624	BPC160	China	Asia	Qiongzhong City, Hainan province	2016	Burkholderia pseudomallei	human	1	2	2	1	1	4	1	1109
5625	BPC161	China	Asia	Sanya City, Hainan province	2016	Burkholderia pseudomallei	human	1	4	2	1	1	4	3	658
5626	BPC162	China	Asia	Sanya City, Hainan province	2016	Burkholderia pseudomallei	human	1	4	2	1	1	4	3	658
5627	BPC163	China	Asia	Sanya City, Hainan province	2016	Burkholderia pseudomallei	human	3	1	2	1	1	4	3	50
5628	BPC164	China	Asia	Sanya City, Hainan province	2016	Burkholderia pseudomallei	human	3	1	2	1	1	4	3	50
5629	BPC165	China	Asia	Sanya City, Hainan province	2016	Burkholderia pseudomallei	human	3	1	3	1	1	4	1	211
5630	BPC166	China	Asia	Ledong City, Hainan province	2016	Burkholderia pseudomallei	human	1	12	3	2	1	22	3	1110
5631	BPC167	China	Asia	Sanya City, Hainan province	2016	Burkholderia pseudomallei	human	3	1	5	1	1	4	1	58
5632	BPC168	China	Asia	Baoting City, Hainan province	2016	Burkholderia pseudomallei	human	3	4	11	4	1	4	1	1111
5633	BPC170	China	Asia	Ledong City, Hainan province	2017	Burkholderia pseudomallei	human	3	4	2	1	1	4	3	1091
5634	BPC171	China	Asia	Ledong City, Hainan province	2017	Burkholderia pseudomallei	human	3	1	3	3	1	4	1	55
5635	BPC172	China	Asia	Lingshui City, Hainan province	2017	Burkholderia pseudomallei	human	3	1	2	1	1	3	3	46
5636	BPC173	China	Asia	Lingshui City, Hainan province	2017	Burkholderia pseudomallei	human	3	1	2	1	1	4	1	48
5637	BPC174	China	Asia	Lingshui City, Hainan province	2017	Burkholderia pseudomallei	human	1	1	2	3	1	4	3	1484
5638	BPC102	China	Asia	Haikou City, Hainan province, China	2014	Burkholderia pseudomallei	human	3	1	36	3	5	2	3	1104
5639	BPC103	China	Asia	Haikou City, Hainan province, China	2014	Burkholderia pseudomallei	human	1	4	2	1	1	4	3	658
5640	BPC104	China	Asia	Sanya City, Hainan province, China	2014	Burkholderia pseudomallei	human	3	1	5	1	1	4	1	58
5641	BPC105	China	Asia	Changjiang City, Hainan province, China	2014	Burkholderia pseudomallei	human	3	4	28	1	1	3	1	1096
5642	BPC106	China	Asia	Haikou City, Hainan province, China	2014	Burkholderia pseudomallei	human	3	1	2	1	1	3	3	46
5643	BPC107	China	Asia	Danzhou City, Hainan province, China	2014	Burkholderia pseudomallei	human	3	1	5	1	1	4	1	58
5644	BPC108	China	Asia	Baisha City, Hainan province, China	2014	Burkholderia pseudomallei	human	1	4	2	3	5	4	1	1105
5645	BPC109	China	Asia	Changjiang City, Hainan province, China	2014	Burkholderia pseudomallei	human	1	1	4	3	1	3	1	177
5646	BPC110	China	Asia	Danzhou City, Hainan province, China	2014	Burkholderia pseudomallei	human	1	2	28	3	1	9	3	1094
5647	BPC111	China	Asia	Ledong City, Hainan province, China	2014	Burkholderia pseudomallei	human	3	1	5	1	1	4	1	58
5648	BPC112	China	Asia	Haikou City, Hainan province, China	2014	Burkholderia pseudomallei	human	1	1	3	2	1	4	1	354
5649	BPC113	China	Asia	Dongfang City, Hainan province, China	2014	Burkholderia pseudomallei	human	3	3	2	1	1	3	3	1480
5650	BPC114	China	Asia	Haikou City, Hainan province, China	2015	Burkholderia pseudomallei	human	1	12	3	2	1	2	1	1099
5651	BPC115	China	Asia	Haikou City, Hainan province, China	2015	Burkholderia pseudomallei	human	1	12	3	2	1	2	3	1095
5652	BPC116	China	Asia	Wenchang City, Hainan province, China	2015	Burkholderia pseudomallei	human	1	2	28	3	8	4	3	1106
6037	Burkholderia pseudomallei	China	Asia	Hainan		Burkholderia pseudomallei	human	3	2	3	4	1	1	1	1090
6038	Burkholderia pseudomallei	China	Asia	Hainan		Burkholderia pseudomallei	human	1	4	6	1	5	4	1	30
6039	Burkholderia pseudomallei	China	Asia	Hainan		Burkholderia pseudomallei	human	3	1	2	1	1	3	3	46
6040	Burkholderia pseudomallei	China	Asia	Hainan		Burkholderia pseudomallei	human	3	1	5	1	1	4	1	58
6041	Burkholderia pseudomallei	China	Asia	Hainan		Burkholderia pseudomallei	human	3	1	2	1	1	3	3	46
6042	Burkholderia pseudomallei	China	Asia	Hainan		Burkholderia pseudomallei	human	3	1	2	1	1	3	3	46
6043	Burkholderia pseudomallei	China	Asia	Hainan		Burkholderia pseudomallei	human	1	4	6	1	5	4	1	30
6044	Burkholderia pseudomallei	China	Asia	Hainan		Burkholderia pseudomallei	human	3	1	2	1	1	3	3	46
HNBP001	HK016	Hainan in this study				Burkholderia pseudomallei	human	1	4	6	1	5	4	1	30
HNBP002	HK091	Hainan in this study				Burkholderia pseudomallei	human	1	4	6	1	5	4	1	30
HNBP003	HK009	Hainan in this study				Burkholderia pseudomallei	human	3	1	2	1	1	3	3	46
HNBP004	HK012	Hainan in this study				Burkholderia pseudomallei	human	3	1	2	1	1	3	3	46
HNBP005	HK024	Hainan in this study				Burkholderia pseudomallei	human	3	1	2	1	1	3	3	46
HNBP006	HK030	Hainan in this study				Burkholderia pseudomallei	human	3	1	2	1	1	3	3	46
HNBP007	HK042	Hainan in this study				Burkholderia pseudomallei	human	3	1	2	1	1	3	3	46
HNBP008	HK049	Hainan in this study				Burkholderia pseudomallei	human	3	1	2	1	1	3	3	46
HNBP009	HK055	Hainan in this study				Burkholderia pseudomallei	human	3	1	2	1	1	3	3	46
HNBP010	HK059	Hainan in this study				Burkholderia pseudomallei	human	3	1	2	1	1	3	3	46
HNBP011	HK064	Hainan in this study				Burkholderia pseudomallei	human	3	1	2	1	1	3	3	46
HNBP012	HK066	Hainan in this study				Burkholderia pseudomallei	human	3	1	2	1	1	3	3	46
HNBP013	HK079	Hainan in this study				Burkholderia pseudomallei	human	3	1	2	1	1	3	3	46
HNBP014	HK086	Hainan in this study				Burkholderia pseudomallei	human	3	1	2	1	1	3	3	46
HNBP015	HK097	Hainan in this study				Burkholderia pseudomallei	human	3	1	2	1	1	3	3	46
HNBP016	HK099	Hainan in this study				Burkholderia pseudomallei	human	3	1	2	1	1	3	3	46
HNBP017	SY13	Hainan in this study				Burkholderia pseudomallei	human	3	1	2	1	1	3	3	46
HNBP018	SY14	Hainan in this study				Burkholderia pseudomallei	human	3	1	2	1	1	3	3	46
HNBP019	SY31	Hainan in this study				Burkholderia pseudomallei	human	3	1	2	1	1	3	3	46
HNBP020	SY54	Hainan in this study				Burkholderia pseudomallei	human	3	1	2	1	1	3	3	46
HNBP021	SY58	Hainan in this study				Burkholderia pseudomallei	human	3	1	2	1	1	3	3	46
HNBP022	SY72	Hainan in this study				Burkholderia pseudomallei	human	3	1	2	1	1	3	3	46
HNBP023	HK005	Hainan in this study				Burkholderia pseudomallei	human	3	1	2	1	1	4	3	50
HNBP024	HK010	Hainan in this study				Burkholderia pseudomallei	human	3	1	2	1	1	4	3	50
HNBP025	HK019	Hainan in this study				Burkholderia pseudomallei	human	3	1	2	1	1	4	3	50
HNBP026	HK032	Hainan in this study				Burkholderia pseudomallei	human	3	1	2	1	1	4	3	50
HNBP027	HK045	Hainan in this study				Burkholderia pseudomallei	human	3	1	2	1	1	4	3	50
HNBP028	HK071	Hainan in this study				Burkholderia pseudomallei	human	3	1	2	1	1	4	3	50
HNBP029	SY3	Hainan in this study				Burkholderia pseudomallei	human	3	1	2	1	1	4	3	50
HNBP030	SY10	Hainan in this study				Burkholderia pseudomallei	human	3	1	2	1	1	4	3	50
HNBP031	SY25	Hainan in this study				Burkholderia pseudomallei	human	3	1	2	1	1	4	3	50
HNBP032	SY27	Hainan in this study				Burkholderia pseudomallei	human	3	1	2	1	1	4	3	50
HNBP033	SY33	Hainan in this study				Burkholderia pseudomallei	human	3	1	2	1	1	4	3	50
HNBP034	SY36	Hainan in this study				Burkholderia pseudomallei	human	3	1	2	1	1	4	3	50
HNBP035	SY37	Hainan in this study				Burkholderia pseudomallei	human	3	1	2	1	1	4	3	50
HNBP036	SY43	Hainan in this study				Burkholderia pseudomallei	human	3	1	2	1	1	4	3	50
HNBP037	SY47	Hainan in this study				Burkholderia pseudomallei	human	3	1	2	1	1	4	3	50
HNBP038	SY48	Hainan in this study				Burkholderia pseudomallei	human	3	1	2	1	1	4	3	50
HNBP039	SY49	Hainan in this study				Burkholderia pseudomallei	human	3	1	2	1	1	4	3	50
HNBP040	SY63	Hainan in this study				Burkholderia pseudomallei	human	3	1	2	1	1	4	3	50
HNBP041	SY64	Hainan in this study				Burkholderia pseudomallei	human	3	1	2	1	1	4	3	50
HNBP042	SY29	Hainan in this study				Burkholderia pseudomallei	human	3	1	2	3	1	4	3	51
HNBP043	SY35	Hainan in this study				Burkholderia pseudomallei	human	3	1	2	3	1	4	3	51
HNBP044	HK004	Hainan in this study				Burkholderia pseudomallei	human	3	1	3	3	1	4	1	55
HNBP045	HK011	Hainan in this study				Burkholderia pseudomallei	human	3	1	3	3	1	4	1	55
HNBP046	HK013	Hainan in this study				Burkholderia pseudomallei	human	3	1	3	3	1	4	1	55
HNBP047	HK041	Hainan in this study				Burkholderia pseudomallei	human	3	1	3	3	1	4	1	55
HNBP048	HK063	Hainan in this study				Burkholderia pseudomallei	human	3	1	3	3	1	4	1	55
HNBP049	HK065	Hainan in this study				Burkholderia pseudomallei	human	3	1	3	3	1	4	1	55
HNBP050	HK083	Hainan in this study				Burkholderia pseudomallei	human	3	1	3	3	1	4	1	55
HNBP051	HK089	Hainan in this study				Burkholderia pseudomallei	human	3	1	3	3	1	4	1	55
HNBP052	SY20	Hainan in this study				Burkholderia pseudomallei	human	3	1	3	3	1	4	1	55
HNBP053	SY23	Hainan in this study				Burkholderia pseudomallei	human	3	1	3	3	1	4	1	55
HNBP054	SY71	Hainan in this study				Burkholderia pseudomallei	human	3	1	3	3	1	4	1	55
HNBP055	HK020	Hainan in this study				Burkholderia pseudomallei	human	3	1	5	1	1	4	1	58
HNBP056	HK025	Hainan in this study				Burkholderia pseudomallei	human	3	1	5	1	1	4	1	58
HNBP057	HK027	Hainan in this study				Burkholderia pseudomallei	human	3	1	5	1	1	4	1	58
HNBP058	HK029	Hainan in this study				Burkholderia pseudomallei	human	3	1	5	1	1	4	1	58
HNBP059	HK048	Hainan in this study				Burkholderia pseudomallei	human	3	1	5	1	1	4	1	58
HNBP060	HK062	Hainan in this study				Burkholderia pseudomallei	human	3	1	5	1	1	4	1	58
HNBP061	HK069	Hainan in this study				Burkholderia pseudomallei	human	3	1	5	1	1	4	1	58
HNBP062	HK073	Hainan in this study				Burkholderia pseudomallei	human	3	1	5	1	1	4	1	58
HNBP063	HK077	Hainan in this study				Burkholderia pseudomallei	human	3	1	5	1	1	4	1	58
HNBP064	SY1	Hainan in this study				Burkholderia pseudomallei	human	3	1	5	1	1	4	1	58
HNBP065	SY5	Hainan in this study				Burkholderia pseudomallei	human	3	1	5	1	1	4	1	58
HNBP066	SY11	Hainan in this study				Burkholderia pseudomallei	human	3	1	5	1	1	4	1	58
HNBP067	SY12	Hainan in this study				Burkholderia pseudomallei	human	3	1	5	1	1	4	1	58
HNBP068	SY28	Hainan in this study				Burkholderia pseudomallei	human	3	1	5	1	1	4	1	58
HNBP069	SY30	Hainan in this study				Burkholderia pseudomallei	human	3	1	5	1	1	4	1	58
HNBP070	SY38	Hainan in this study				Burkholderia pseudomallei	human	3	1	5	1	1	4	1	58
HNBP071	SY41	Hainan in this study				Burkholderia pseudomallei	human	3	1	5	1	1	4	1	58
HNBP072	SY45	Hainan in this study				Burkholderia pseudomallei	human	3	1	5	1	1	4	1	58
HNBP073	SY67	Hainan in this study				Burkholderia pseudomallei	human	3	1	5	1	1	4	1	58
HNBP074	HK021	Hainan in this study				Burkholderia pseudomallei	human	3	4	11	3	5	4	6	70
HNBP075	HK044	Hainan in this study				Burkholderia pseudomallei	human	3	4	11	3	5	4	6	70
HNBP076	HK056	Hainan in this study				Burkholderia pseudomallei	human	3	4	11	3	5	4	6	70
HNBP077	HK087	Hainan in this study				Burkholderia pseudomallei	human	3	4	11	3	5	4	6	70
HNBP078	HK088	Hainan in this study				Burkholderia pseudomallei	human	3	4	11	3	5	4	6	70
HNBP079	HK092	Hainan in this study				Burkholderia pseudomallei	human	3	4	11	3	5	4	6	70
HNBP080	HK096	Hainan in this study				Burkholderia pseudomallei	human	3	4	11	3	5	4	6	70
HNBP081	HK098	Hainan in this study				Burkholderia pseudomallei	human	3	4	11	3	5	4	6	70
HNBP082	SY9	Hainan in this study				Burkholderia pseudomallei	human	3	4	11	3	5	4	6	70
HNBP083	SY24	Hainan in this study				Burkholderia pseudomallei	human	3	4	11	3	5	4	6	70
HNBP084	SY42	Hainan in this study				Burkholderia pseudomallei	human	3	4	11	3	5	4	6	70
HNBP085	SY56	Hainan in this study				Burkholderia pseudomallei	human	3	4	11	3	5	4	6	70
HNBP086	HK038	Hainan in this study				Burkholderia pseudomallei	human	1	1	13	1	1	22	1	165
HNBP087	HK039	Hainan in this study				Burkholderia pseudomallei	human	1	1	13	1	1	22	1	165
HNBP088	HK047	Hainan in this study				Burkholderia pseudomallei	human	1	1	13	1	1	22	1	165
HNBP089	SY32	Hainan in this study				Burkholderia pseudomallei	human	1	1	4	1	1	3	1	167
HNBP090	SY69	Hainan in this study				Burkholderia pseudomallei	human	3	1	2	1	5	4	1	168
HNBP091	HK093	Hainan in this study				Burkholderia pseudomallei	human	3	2	14	2	1	3	1	174
HNBP092	HK031	Hainan in this study				Burkholderia pseudomallei	human	1	1	4	3	1	3	1	177
HNBP093	HK075	Hainan in this study				Burkholderia pseudomallei	human	1	1	4	3	1	3	1	177
HNBP094	SY7	Hainan in this study				Burkholderia pseudomallei	human	1	1	4	3	1	3	1	177
HNBP095	HK085	Hainan in this study				Burkholderia pseudomallei	human	3	1	4	1	5	4	1	192
HNBP096	SY21	Hainan in this study				Burkholderia pseudomallei	human	3	1	4	1	5	4	1	192
HNBP097	HK084	Hainan in this study				Burkholderia pseudomallei	human	3	1	3	1	1	4	1	211
HNBP098	SY22	Hainan in this study				Burkholderia pseudomallei	human	3	1	3	1	1	4	1	211
HNBP099	SY65	Hainan in this study				Burkholderia pseudomallei	human	3	1	3	1	1	4	1	211
HNBP100	HK054	Hainan in this study				Burkholderia pseudomallei	human	1	1	28	1	1	4	3	232
HNBP101	HK057	Hainan in this study				Burkholderia pseudomallei	human	1	1	28	1	1	4	3	232
HNBP102	SY51	Hainan in this study				Burkholderia pseudomallei	human	1	2	3	1	1	2	1	306
HNBP103	HK022	Hainan in this study				Burkholderia pseudomallei	human	1	1	3	2	1	4	1	354
HNBP104	HK078	Hainan in this study				Burkholderia pseudomallei	human	1	1	3	2	1	4	1	354
HNBP105	SY50	Hainan in this study				Burkholderia pseudomallei	human	3	1	2	3	8	4	3	366
HNBP106	SY55	Hainan in this study				Burkholderia pseudomallei	human	3	1	2	3	8	4	3	366
HNBP166	HN161e	Hainan in this study				Burkholderia pseudomallei	human	1	4	2	3	8	4	3	376
HNBP107	HK095	Hainan in this study				Burkholderia pseudomallei	human	3	1	11	1	1	4	1	389
HNBP108	HK023	Hainan in this study				Burkholderia pseudomallei	human	3	4	2	3	5	4	1	541
HNBP109	HK003	Hainan in this study				Burkholderia pseudomallei	human	1	1	4	1	1	29	1	562
HNBP110	HK061	Hainan in this study				Burkholderia pseudomallei	human	1	1	4	1	1	29	1	562
HNBP111	SY44	Hainan in this study				Burkholderia pseudomallei	human	1	1	4	1	1	29	1	562
HNBP112	HK068	Hainan in this study				Burkholderia pseudomallei	human	1	4	2	1	1	4	3	658
HNBP113	SY34	Hainan in this study				Burkholderia pseudomallei	human	1	4	2	1	1	4	3	658
HNBP114	SY39	Hainan in this study				Burkholderia pseudomallei	human	1	4	2	1	1	4	3	658
HNBP115	SY61	Hainan in this study				Burkholderia pseudomallei	human	1	4	2	1	1	4	3	658
HNBP116	SY62	Hainan in this study				Burkholderia pseudomallei	human	1	4	2	1	1	4	3	658
HNBP117	SY70	Hainan in this study				Burkholderia pseudomallei	human	1	4	2	1	1	4	3	658
HNBP163	HN186	Hainan in this study				Burkholderia pseudomallei	human	1	4	13	4	1	6	1	667
HNBP164	HN85e	Hainan in this study				Burkholderia pseudomallei	human	1	4	13	4	1	6	1	667
HNBP118	HK094	Hainan in this study				Burkholderia pseudomallei	human	1	1	28	1	1	4	1	917
HNBP119	SY57	Hainan in this study				Burkholderia pseudomallei	human	1	1	3	2	5	1	1	930
HNBP120	SY59	Hainan in this study				Burkholderia pseudomallei	human	1	1	3	2	5	1	1	930
HNBP121	HK001	Hainan in this study				Burkholderia pseudomallei	human	3	2	3	4	1	1	1	1090
HNBP122	HK043	Hainan in this study				Burkholderia pseudomallei	human	3	2	3	4	1	1	1	1090
HNBP123	HK002	Hainan in this study				Burkholderia pseudomallei	human	3	4	2	1	1	4	3	1091
HNBP124	HK014	Hainan in this study				Burkholderia pseudomallei	human	3	4	2	1	1	4	3	1091
HNBP125	HK058	Hainan in this study				Burkholderia pseudomallei	human	3	4	2	1	1	4	3	1091
HNBP126	HK006	Hainan in this study				Burkholderia pseudomallei	human	1	3	6	1	1	2	1	1092
HNBP127	HK015	Hainan in this study				Burkholderia pseudomallei	human	4	4	3	3	5	1	3	1093
HNBP128	HK017	Hainan in this study				Burkholderia pseudomallei	human	1	2	28	3	1	9	3	1094
HNBP129	HK018	Hainan in this study				Burkholderia pseudomallei	human	1	2	28	3	1	9	3	1094
HNBP130	HK076	Hainan in this study				Burkholderia pseudomallei	human	1	2	28	3	1	9	3	1094
HNBP131	HK100	Hainan in this study				Burkholderia pseudomallei	human	1	2	28	3	1	9	3	1094
HNBP132	SY8	Hainan in this study				Burkholderia pseudomallei	human	1	2	28	3	1	9	3	1094
HNBP133	SY19	Hainan in this study				Burkholderia pseudomallei	human	1	2	28	3	1	9	3	1094
HNBP134	HK026	Hainan in this study				Burkholderia pseudomallei	human	1	12	3	2	1	2	3	1095
HNBP135	HK035	Hainan in this study				Burkholderia pseudomallei	human	1	12	3	2	1	2	3	1095
HNBP136	HK036	Hainan in this study				Burkholderia pseudomallei	human	1	12	3	2	1	2	3	1095
HNBP137	HK072	Hainan in this study				Burkholderia pseudomallei	human	1	12	3	2	1	2	3	1095
HNBP138	HK081	Hainan in this study				Burkholderia pseudomallei	human	1	12	3	2	1	2	3	1095
HNBP139	SY4	Hainan in this study				Burkholderia pseudomallei	human	1	12	3	2	1	2	3	1095
HNBP140	SY16	Hainan in this study				Burkholderia pseudomallei	human	1	12	3	2	1	2	3	1095
HNBP141	SY17	Hainan in this study				Burkholderia pseudomallei	human	1	12	3	2	1	2	3	1095
HNBP142	HK028	Hainan in this study				Burkholderia pseudomallei	human	3	4	28	1	1	3	1	1096
HNBP143	HK070	Hainan in this study				Burkholderia pseudomallei	human	3	4	28	1	1	3	1	1096
HNBP144	SY2	Hainan in this study				Burkholderia pseudomallei	human	3	4	28	1	1	3	1	1096
HNBP145	HK033	Hainan in this study				Burkholderia pseudomallei	human	1	1	11	3	1	4	1	1097
HNBP146	SY18	Hainan in this study				Burkholderia pseudomallei	human	1	1	11	3	1	4	1	1097
HNBP147	HK034	Hainan in this study				Burkholderia pseudomallei	human	1	4	2	1	5	1	3	1098
HNBP148	HK037	Hainan in this study				Burkholderia pseudomallei	human	1	12	3	2	1	2	1	1099
HNBP149	HK080	Hainan in this study				Burkholderia pseudomallei	human	1	12	3	2	1	2	1	1099
HNBP150	SY15	Hainan in this study				Burkholderia pseudomallei	human	1	12	3	2	1	2	1	1099
HNBP151	HK040	Hainan in this study				Burkholderia pseudomallei	human	3	1	13	1	1	4	3	1100
HNBP152	HK046	Hainan in this study				Burkholderia pseudomallei	human	1	4	11	1	1	22	1	1101
HNBP153	HK060	Hainan in this study				Burkholderia pseudomallei	human	3	1	3	1	1	3	1	1103
HNBP154	HK067	Hainan in this study				Burkholderia pseudomallei	human	3	1	36	3	5	2	3	1104
HNBP155	HK074	Hainan in this study				Burkholderia pseudomallei	human	1	4	2	3	5	4	1	1105
HNBP156	SY6	Hainan in this study				Burkholderia pseudomallei	human	1	4	2	3	5	4	1	1105
HNBP157	HK082	Hainan in this study				Burkholderia pseudomallei	human	1	2	28	3	8	4	3	1106
HNBP158	SY26	Hainan in this study				Burkholderia pseudomallei	human	1	4	3	1	1	22	1	1107
HNBP159	SY40	Hainan in this study				Burkholderia pseudomallei	human	3	1	2	68	1	4	3	1108
HNBP160	SY60	Hainan in this study				Burkholderia pseudomallei	human	1	2	2	1	1	4	1	1109
HNBP161	SY66	Hainan in this study				Burkholderia pseudomallei	human	1	12	3	2	1	22	3	1110
HNBP162	SY68	Hainan in this study				Burkholderia pseudomallei	human	3	4	11	4	1	4	1	1111
HNBP165	HN86e	Hainan in this study				Burkholderia pseudomallei	human	1	1	6	1	1	29	3	1394
