# Supplementary material for: Molecular Characteristics of Burkholderia pseudomallei Collected From Humans in Hainan, China
Source: Front Microbiol. 2020 May 7;11:778. doi: 10.3389/fmicb.2020.00778 (PMC7223694; doi:10.3389/fmicb.2020.00778)
Supplement: TABLE S1 — Strain identification codes (Key), GT (MLVA_4), MLST characteristics, location, sources, year of isolation, and outcomes for 166 B. pseudomallei isolates. [file Data_Sheet_1.zip › Table 3.XLSX]

## Sheet: Sheet1
Table S3 The 6161 B. pseudomallei strains used to phylogenetic analysis on a global scale.
id	isolate	Country	Group	continent	year	species	source	ST	ace	gltB	gmhD	lepA	lipA	narK	ndh
5	AB2056	Kenya	Other countries	Africa	1980	Burkholderia pseudomallei	human	5	1	1	5	1	1	1	1
20	AB2056	Kenya	Other countries	Africa		Burkholderia pseudomallei	unknown	18	1	2	3	2	1	1	1
101	34	Kenya	Other countries	Africa	1992	Burkholderia pseudomallei	environmental	59	3	1	19	4	5	1	1
135	1992/2572	Kenya	Other countries	Africa	1992	Burkholderia thailandensis	environmental	73	5	5	9	5	7	7	5
151	2002721639	Kenya	Other countries	Africa	1980	Burkholderia pseudomallei	human	9	1	1	12	1	1	1	1
4981	IS42705_7908993	Kenya	Other countries	Africa	2010	Burkholderia pseudomallei	unknown	1540	4	1	2	1	6	1	1
5713	A35	Sierra Leone	Other countries	Africa		Burkholderia thailandensis	environmental	1677	5	5	9	5	7	7	14
5714	A15b	Sierra Leone	Other countries	Africa		Burkholderia thailandensis	environmental	1677	5	5	9	5	7	7	14
5715	A9	Sierra Leone	Other countries	Africa		Burkholderia thailandensis	environmental	1677	5	5	9	5	7	7	14
5716	A41	Sierra Leone	Other countries	Africa		Burkholderia thailandensis	environmental	1677	5	5	9	5	7	7	14
5717	B32 2e	Sierra Leone	Other countries	Africa		Burkholderia thailandensis	environmental	1677	5	5	9	5	7	7	14
5718	A39a	Sierra Leone	Other countries	Africa		Burkholderia thailandensis	environmental	1677	5	5	9	5	7	7	14
5719	A14b	Sierra Leone	Other countries	Africa		Burkholderia thailandensis	environmental	1677	5	5	9	5	7	7	14
5720	A65	Sierra Leone	Other countries	Africa		Burkholderia thailandensis	environmental	1677	5	5	9	5	7	7	14
5721	A18b	Sierra Leone	Other countries	Africa		Burkholderia thailandensis	environmental	1677	5	5	9	5	7	7	14
5722	A10a	Sierra Leone	Other countries	Africa		Burkholderia thailandensis	environmental	1677	5	5	9	5	7	7	14
5723	A37a	Sierra Leone	Other countries	Africa		Burkholderia thailandensis	environmental	1677	5	5	9	5	7	7	14
5724	A62	Sierra Leone	Other countries	Africa		Burkholderia thailandensis	environmental	1678	103	5	9	5	7	7	14
5725	A97extra	Sierra Leone	Other countries	Africa		Burkholderia thailandensis	environmental	1678	103	5	9	5	7	7	14
5726	B67a	Sierra Leone	Other countries	Africa		Burkholderia thailandensis	environmental	1679	5	5	9	5	7	20	14
5727	B67c	Sierra Leone	Other countries	Africa		Burkholderia thailandensis	environmental	1679	5	5	9	5	7	20	14
5728	A56a	Sierra Leone	Other countries	Africa		Burkholderia thailandensis	environmental	1679	5	5	9	5	7	20	14
5729	B67b	Sierra Leone	Other countries	Africa		Burkholderia thailandensis	environmental	1679	5	5	9	5	7	20	14
5730	A34	Sierra Leone	Other countries	Africa		Burkholderia thailandensis	environmental	1680	5	5	9	5	7	138	5
5731	A14 mix	Sierra Leone	Other countries	Africa		Burkholderia thailandensis	environmental	1680	5	5	9	5	7	138	5
5732	A15a	Sierra Leone	Other countries	Africa		Burkholderia thailandensis	environmental	1680	5	5	9	5	7	138	5
5733	A98	Sierra Leone	Other countries	Africa		Burkholderia thailandensis	environmental	1680	5	5	9	5	7	138	5
5734	A36a	Sierra Leone	Other countries	Africa		Burkholderia thailandensis	environmental	1681	5	5	9	123	7	138	5
5735	Ax2	Sierra Leone	Other countries	Africa		Burkholderia thailandensis	environmental	1682	6	5	9	5	7	137	14
5736	Ax5	Sierra Leone	Other countries	Africa		Burkholderia thailandensis	environmental	1682	6	5	9	5	7	137	14
5737	Ax1	Sierra Leone	Other countries	Africa		Burkholderia thailandensis	environmental	1682	6	5	9	5	7	137	14
5738	Ax3	Sierra Leone	Other countries	Africa		Burkholderia thailandensis	environmental	1682	6	5	9	5	7	137	14
5739	Ax4	Sierra Leone	Other countries	Africa		Burkholderia thailandensis	environmental	1683	6	5	9	5	183	136	14
5740	B78 1e	Sierra Leone	Other countries	Africa		Burkholderia thailandensis	environmental	73	5	5	9	5	7	7	5
5741	B78 2e	Sierra Leone	Other countries	Africa		Burkholderia thailandensis	environmental	73	5	5	9	5	7	7	5
5742	B78 extra	Sierra Leone	Other countries	Africa		Burkholderia thailandensis	environmental	73	5	5	9	5	7	7	5
5743	B32 extra	Sierra Leone	Other countries	Africa		Burkholderia thailandensis	environmental	73	5	5	9	5	7	7	5
5744	B32 1e	Sierra Leone	Other countries	Africa		Burkholderia thailandensis	environmental	73	5	5	9	5	7	7	5
14	CS6260	Bangladesh	Bangladesh	Asia	2015	Burkholderia pseudomallei	human	56	3	1	4	1	1	4	1
15	CS5414	Bangladesh	Bangladesh	Asia	2015	Burkholderia pseudomallei	human	756	3	1	3	1	6	4	1
25	CS6301	Bangladesh	Bangladesh	Asia	2015	Burkholderia pseudomallei	human	172	1	1	3	2	6	4	1
49	CS6887	Bangladesh	Bangladesh	Asia	2015	Burkholderia pseudomallei	human	56	3	1	4	1	1	4	1
70	SID 3871	Bangladesh	Bangladesh	Asia	1999	Burkholderia pseudomallei	human	42	1	12	6	2	1	2	1
71	SID 3811	Bangladesh	Bangladesh	Asia	1999	Burkholderia pseudomallei	human	43	1	12	10	2	1	2	1
72	SID 4045	Bangladesh	Bangladesh	Asia	1999	Burkholderia pseudomallei	human	43	1	12	10	2	1	2	1
75	NCTC 10276	Bangladesh	Bangladesh	Asia	1960	Burkholderia pseudomallei	human	46	3	1	2	1	1	3	3
96	SID 2889	Bangladesh	Bangladesh	Asia	1999	Burkholderia pseudomallei	human	56	3	1	4	1	1	4	1
102	CS89	Bangladesh	Bangladesh	Asia	2015	Burkholderia pseudomallei	human	1007	3	1	2	1	6	4	1
103	CS60	Bangladesh	Bangladesh	Asia	2015	Burkholderia pseudomallei	human	300	1	1	3	1	1	4	1
104	CS31	Bangladesh	Bangladesh	Asia	2015	Burkholderia pseudomallei	human	1007	3	1	2	1	6	4	1
105	CS3623	Bangladesh	Bangladesh	Asia	2015	Burkholderia pseudomallei	human	422	3	1	3	1	8	4	3
152	CS4987	Bangladesh	Bangladesh	Asia	2015	Burkholderia pseudomallei	human	44	1	12	3	1	6	2	1
153	CS6410	Bangladesh	Bangladesh	Asia	2015	Burkholderia pseudomallei	human	56	3	1	4	1	1	4	1
154	CS6437	Bangladesh	Bangladesh	Asia	2015	Burkholderia pseudomallei	human	1007	3	1	2	1	6	4	1
155	CS3504	Bangladesh	Bangladesh	Asia	2015	Burkholderia pseudomallei	human	61	1	1	2	3	8	4	1
163	2002721636	Bangladesh	Bangladesh	Asia	1960	Burkholderia pseudomallei	human	46	3	1	2	1	1	3	3
818	Bengla 01	Bangladesh	Bangladesh	Asia	1983	Burkholderia pseudomallei	human	56	3	1	4	1	1	4	1
4069	CS90	Bangladesh	Bangladesh	Asia	2014	Burkholderia pseudomallei	human	1007	3	1	2	1	6	4	1
4070	N Babu	Bangladesh	Bangladesh	Asia	2010	Burkholderia pseudomallei	human	1005	3	1	4	1	6	4	1
4071	CS27	Bangladesh	Bangladesh	Asia	2013	Burkholderia pseudomallei	human	56	3	1	4	1	1	4	1
4072	CS88	Bangladesh	Bangladesh	Asia	2009	Burkholderia pseudomallei	human	1352	3	1	2	1	6	36	1
4073	CS6318	Bangladesh	Bangladesh	Asia	2013	Burkholderia pseudomallei	human	56	3	1	4	1	1	4	1
4075	JAHAN	Bangladesh	Bangladesh	Asia	2013	Burkholderia pseudomallei	human	1005	3	1	4	1	6	4	1
4076	PM55	Bangladesh	Bangladesh	Asia	2014	Burkholderia pseudomallei	human	1124	4	4	10	2	1	2	1
4077	SP14	Bangladesh	Bangladesh	Asia	2010	Burkholderia pseudomallei	human	761	1	4	10	2	1	4	1
4078	K23	Bangladesh	Bangladesh	Asia	2012	Burkholderia pseudomallei	environmental	1005	3	1	4	1	6	4	1
4079	K35	Bangladesh	Bangladesh	Asia	2012	Burkholderia pseudomallei	environmental	1005	3	1	4	1	6	4	1
4080	CS35	Bangladesh	Bangladesh	Asia	2013	Burkholderia pseudomallei	human	211	3	1	3	1	1	4	1
4081	CS2317	Bangladesh	Bangladesh	Asia	2009	Burkholderia pseudomallei	human	756	3	1	3	1	6	4	1
4985	H103520155	Bangladesh	Bangladesh	Asia	2010	Burkholderia pseudomallei	unknown	1544	1	2	4	1	1	29	1
4990	H034580128	Bangladesh	Bangladesh	Asia	2003	Burkholderia pseudomallei	unknown	1548	4	1	6	2	1	2	1
148	ATCC 23344	Burma	Burma	Asia	1944	Burkholderia mallei	human	40	1	12	3	4	1	18	1
5845	MMBP002	Burma	Burma	Asia	2018	Burkholderia pseudomallei	human	1722	4	2	3	1	1	2	3
5846	MMBP003	Burma	Burma	Asia	2018	Burkholderia pseudomallei	human	1723	1	4	49	1	1	2	1
5847	MMBP006	Burma	Burma	Asia	2018	Burkholderia pseudomallei	human	1724	1	1	3	1	8	2	1
5848	MMBP001	Burma	Burma	Asia	2018	Burkholderia pseudomallei	human	300	1	1	3	1	1	4	1
5849	MMBP008	Burma	Burma	Asia	2018	Burkholderia pseudomallei	human	354	1	1	3	2	1	4	1
5850	MMBP014	Burma	Burma	Asia	2018	Burkholderia pseudomallei	human	90	1	12	6	1	1	4	1
5851	MMBP015	Burma	Burma	Asia	2018	Burkholderia pseudomallei	human	90	1	12	6	1	1	4	1
5852	MMBP016	Burma	Burma	Asia	2018	Burkholderia pseudomallei	human	90	1	12	6	1	1	4	1
5938	MSHR12626	Burma	Burma	Asia	2017	Burkholderia pseudomallei	human	1371	4	4	6	4	1	2	3
5939	MSHR12627	Burma	Burma	Asia	2017	Burkholderia pseudomallei	human	56	3	1	4	1	1	4	1
5940	MSHR12628	Burma	Burma	Asia	2017	Burkholderia pseudomallei	human	56	3	1	4	1	1	4	1
5941	MSHR12629	Burma	Burma	Asia	2018	Burkholderia pseudomallei	human	90	1	12	6	1	1	4	1
5942	MSHR12630	Burma	Burma	Asia	2018	Burkholderia pseudomallei	human	56	3	1	4	1	1	4	1
5943	MSHR12632	Burma	Burma	Asia	2018	Burkholderia pseudomallei	human	90	1	12	6	1	1	4	1
5944	MSHR12633	Burma	Burma	Asia	2018	Burkholderia pseudomallei	human	1371	4	4	6	4	1	2	3
5945	MSHR12634	Burma	Burma	Asia	2018	Burkholderia pseudomallei	human	346	1	2	3	2	1	4	1
5946	MSHR12636	Burma	Burma	Asia	2018	Burkholderia pseudomallei	environmental	1752	1	12	6	3	1	4	1
5947	MSHR12637	Burma	Burma	Asia	2018	Burkholderia pseudomallei	environmental	1753	1	4	3	4	8	2	1
5948	MSHR12640	Burma	Burma	Asia	2018	Burkholderia pseudomallei	environmental	1753	1	4	3	4	8	2	1
5949	MSHR12644	Burma	Burma	Asia	2018	Burkholderia pseudomallei	environmental	1753	1	4	3	4	8	2	1
5950	MSHR12645	Burma	Burma	Asia	2018	Burkholderia pseudomallei	environmental	1753	1	4	3	4	8	2	1
5951	MSHR12647	Burma	Burma	Asia	2018	Burkholderia pseudomallei	environmental	1770	18	12	6	2	1	1	1
5988	MSHR12833	Burma	Burma	Asia	2018	Burkholderia pseudomallei	human	1765	4	2	10	4	1	21	1
5989	MSHR12837	Burma	Burma	Asia	2018	Burkholderia pseudomallei	environmental	1766	4	12	10	4	5	2	1
2	Cam 70	Cambodia	Cambodia	Asia		Burkholderia pseudomallei	human	2	1	1	2	4	1	1	1
16	Cam Pus	Cambodia	Cambodia	Asia		Burkholderia pseudomallei	unknown	14	1	2	2	2	5	2	1
1125	Soil 2.1	Cambodia	Cambodia	Asia	2006	Burkholderia pseudomallei	environmental	484	1	1	2	2	5	3	3
1126	Soil 1.4	Cambodia	Cambodia	Asia	2006	Burkholderia pseudomallei	environmental	486	1	1	3	1	6	4	1
1127	Soil C4	Cambodia	Cambodia	Asia	2006	Burkholderia thailandensis	environmental	361	6	10	15	8	9	14	9
1128	soil60	Cambodia	Cambodia	Asia	1996	Burkholderia pseudomallei	environmental	490	1	1	11	4	1	29	1
1129	13 Pus	Cambodia	Cambodia	Asia	1996	Burkholderia pseudomallei	human	493	1	2	2	2	5	3	1
1130	14 T/S	Cambodia	Cambodia	Asia	1996	Burkholderia pseudomallei	human	493	1	2	2	2	5	3	1
1131	Soil 3.1	Cambodia	Cambodia	Asia	2006	Burkholderia pseudomallei	environmental	494	1	2	2	3	6	29	1
1137	16741-2004	Cambodia	Cambodia	Asia	1996	Burkholderia pseudomallei	human	499	1	4	3	3	1	3	1
1138	13918-Pus	Cambodia	Cambodia	Asia	1996	Burkholderia pseudomallei	human	503	3	1	3	2	1	3	1
1139	Soil 3.4	Cambodia	Cambodia	Asia	2006	Burkholderia pseudomallei	environmental	505	3	1	6	3	1	4	1
1140	Soil 7.3	Cambodia	Cambodia	Asia	2006	Burkholderia pseudomallei	environmental	506	3	1	6	3	5	4	1
1142	Soil 8.2	Cambodia	Cambodia	Asia	2006	Burkholderia pseudomallei	environmental	510	3	2	2	1	5	4	6
1905	SR-027	Cambodia	Cambodia	Asia	2007	Burkholderia pseudomallei	human	685	1	4	11	1	1	10	1
1906	SR-033	Cambodia	Cambodia	Asia	2008	Burkholderia pseudomallei	human	686	1	2	6	2	5	4	1
1907	SR-031	Cambodia	Cambodia	Asia	2008	Burkholderia pseudomallei	human	687	1	2	3	1	6	4	1
1908	SR-010	Cambodia	Cambodia	Asia	2006	Burkholderia pseudomallei	human	688	3	12	13	2	1	2	3
1909	SR-021	Cambodia	Cambodia	Asia	2007	Burkholderia pseudomallei	human	689	1	1	3	1	1	3	1
1910	SR-025	Cambodia	Cambodia	Asia	2007	Burkholderia pseudomallei	human	690	1	4	2	3	1	16	1
1911	SR-032	Cambodia	Cambodia	Asia	2008	Burkholderia pseudomallei	human	691	1	12	3	3	3	22	3
1912	SR-006	Cambodia	Cambodia	Asia	2006	Burkholderia pseudomallei	human	692	1	4	3	2	1	3	1
1913	SR-020	Cambodia	Cambodia	Asia	2007	Burkholderia pseudomallei	human	693	3	2	11	1	1	4	6
1914	SR-039	Cambodia	Cambodia	Asia	2008	Burkholderia pseudomallei	human	694	3	1	2	1	1	22	1
1915	SR-037	Cambodia	Cambodia	Asia	2009	Burkholderia pseudomallei	human	695	1	4	49	4	1	4	1
1916	SR-005	Cambodia	Cambodia	Asia	2005	Burkholderia pseudomallei	human	487	1	1	3	2	1	3	1
1918	E555	Cambodia	Cambodia	Asia	2005	Burkholderia thailandensis	environmental	696	6	5	9	11	7	20	14
2291	CAM1	Cambodia	Cambodia	Asia	2008	Burkholderia pseudomallei	human	177	1	1	4	3	1	3	1
2292	CAM2	Cambodia	Cambodia	Asia	2008	Burkholderia pseudomallei	human	177	1	1	4	3	1	3	1
2293	CAM3	Cambodia	Cambodia	Asia	2008	Burkholderia pseudomallei	human	822	1	4	12	2	1	3	3
2294	CAM4	Cambodia	Cambodia	Asia	2008	Burkholderia pseudomallei	human	520	1	2	3	3	1	1	1
2295	CAM5	Cambodia	Cambodia	Asia	2008	Burkholderia pseudomallei	human	520	1	2	3	3	1	1	1
2296	CAM6	Cambodia	Cambodia	Asia	2008	Burkholderia pseudomallei	human	520	1	2	3	3	1	1	1
2297	CAM7	Cambodia	Cambodia	Asia	2008	Burkholderia pseudomallei	human	177	1	1	4	3	1	3	1
2298	CAM8	Cambodia	Cambodia	Asia	2008	Burkholderia pseudomallei	human	177	1	1	4	3	1	3	1
2299	CAM9	Cambodia	Cambodia	Asia	2008	Burkholderia pseudomallei	human	177	1	1	4	3	1	3	1
2300	CAM10	Cambodia	Cambodia	Asia	2008	Burkholderia pseudomallei	human	178	1	1	3	4	5	22	1
2301	CAM11	Cambodia	Cambodia	Asia	2008	Burkholderia pseudomallei	human	177	1	1	4	3	1	3	1
2302	CAM12	Cambodia	Cambodia	Asia	2008	Burkholderia pseudomallei	human	196	3	1	11	1	1	22	1
2303	CAM14	Cambodia	Cambodia	Asia	2008	Burkholderia pseudomallei	human	837	1	4	3	2	47	1	1
2304	CAM15	Cambodia	Cambodia	Asia	2009	Burkholderia pseudomallei	human	521	1	1	2	1	1	3	1
2305	CAM16	Cambodia	Cambodia	Asia	2009	Burkholderia pseudomallei	human	288	3	2	3	2	1	3	1
2306	CAM17	Cambodia	Cambodia	Asia	2008	Burkholderia pseudomallei	human	288	3	2	3	2	1	3	1
2307	CAM18	Cambodia	Cambodia	Asia	2008	Burkholderia pseudomallei	human	823	3	1	11	4	5	2	1
2308	CAM19	Cambodia	Cambodia	Asia	2008	Burkholderia pseudomallei	human	531	1	4	2	3	1	4	1
2309	CAM20	Cambodia	Cambodia	Asia	2008	Burkholderia pseudomallei	human	196	3	1	11	1	1	22	1
2310	CAM21	Cambodia	Cambodia	Asia	2008	Burkholderia pseudomallei	human	824	3	1	3	1	6	3	1
2311	CAM22	Cambodia	Cambodia	Asia	2008	Burkholderia pseudomallei	human	381	1	2	2	1	1	3	1
2312	CAM23	Cambodia	Cambodia	Asia	2008	Burkholderia pseudomallei	human	825	1	1	3	1	6	3	1
2313	CAM25	Cambodia	Cambodia	Asia	2008	Burkholderia pseudomallei	human	826	1	1	3	1	1	10	1
2314	CAM26	Cambodia	Cambodia	Asia	2008	Burkholderia pseudomallei	human	827	1	4	28	2	5	4	1
2315	CAM27	Cambodia	Cambodia	Asia	2008	Burkholderia pseudomallei	human	828	1	4	3	2	1	10	1
2316	CAM28	Cambodia	Cambodia	Asia	2008	Burkholderia pseudomallei	human	534	1	1	3	1	6	10	1
2317	CAM29	Cambodia	Cambodia	Asia	2008	Burkholderia pseudomallei	human	33	1	4	12	1	1	2	1
2318	CAM30	Cambodia	Cambodia	Asia	2008	Burkholderia pseudomallei	human	33	1	4	12	1	1	2	1
2319	CAM31	Cambodia	Cambodia	Asia	2008	Burkholderia pseudomallei	human	829	1	4	2	2	1	2	1
2320	CAM32	Cambodia	Cambodia	Asia	2008	Burkholderia pseudomallei	human	829	1	4	2	2	1	2	1
2321	CAM33	Cambodia	Cambodia	Asia	2008	Burkholderia pseudomallei	human	830	1	1	13	1	1	4	1
2322	CAM34	Cambodia	Cambodia	Asia	2008	Burkholderia pseudomallei	human	196	3	1	11	1	1	22	1
2323	CAM35	Cambodia	Cambodia	Asia	2008	Burkholderia pseudomallei	human	367	3	1	11	1	1	3	1
2324	CAM36	Cambodia	Cambodia	Asia	2008	Burkholderia pseudomallei	human	34	1	4	12	1	1	4	1
2325	CAM37	Cambodia	Cambodia	Asia	2008	Burkholderia pseudomallei	human	34	1	4	12	1	1	4	1
2326	CAM38	Cambodia	Cambodia	Asia	2008	Burkholderia pseudomallei	human	34	1	4	12	1	1	4	1
2327	CAM39	Cambodia	Cambodia	Asia	2008	Burkholderia pseudomallei	human	831	3	2	11	1	1	3	1
2328	CAM41	Cambodia	Cambodia	Asia	2008	Burkholderia pseudomallei	human	105	1	2	3	2	1	22	1
2329	CAM42	Cambodia	Cambodia	Asia	2008	Burkholderia pseudomallei	human	832	1	2	28	2	5	3	1
2330	CAM43	Cambodia	Cambodia	Asia	2008	Burkholderia pseudomallei	human	46	3	1	2	1	1	3	3
2331	CAM44	Cambodia	Cambodia	Asia	2008	Burkholderia pseudomallei	human	833	1	2	12	1	1	4	1
2332	CAM45	Cambodia	Cambodia	Asia	2008	Burkholderia pseudomallei	human	367	3	1	11	1	1	3	1
2333	CAM46	Cambodia	Cambodia	Asia	2009	Burkholderia pseudomallei	human	834	3	1	6	1	1	29	1
2334	CAM47	Cambodia	Cambodia	Asia	2009	Burkholderia pseudomallei	human	835	1	4	28	1	1	4	1
2335	CAM48	Cambodia	Cambodia	Asia	2009	Burkholderia pseudomallei	human	438	1	1	2	3	1	2	1
2336	CAM50	Cambodia	Cambodia	Asia	2009	Burkholderia pseudomallei	human	836	1	1	2	2	5	4	1
2481	CAM13	Cambodia	Cambodia	Asia	2008	Burkholderia pseudomallei	human	871	1	4	2	1	1	4	1
2482	CAM24	Cambodia	Cambodia	Asia	2008	Burkholderia pseudomallei	human	826	1	1	3	1	1	10	1
2483	CAM40	Cambodia	Cambodia	Asia	2008	Burkholderia pseudomallei	human	33	1	4	12	1	1	2	1
2484	CAM49	Cambodia	Cambodia	Asia	2009	Burkholderia pseudomallei	human	831	3	2	11	1	1	3	1
2712	SHCH 1	Cambodia	Cambodia	Asia	2007	Burkholderia pseudomallei	human	169	1	1	2	3	8	4	3
2713	SHCH 4	Cambodia	Cambodia	Asia	2007	Burkholderia pseudomallei	human	56	3	1	4	1	1	4	1
2714	SHCH 14	Cambodia	Cambodia	Asia	2007	Burkholderia pseudomallei	human	403	1	4	3	1	6	1	1
2715	SHCH 21	Cambodia	Cambodia	Asia	2007	Burkholderia pseudomallei	human	909	4	1	3	1	1	22	1
2716	SHCH 50	Cambodia	Cambodia	Asia	2007	Burkholderia pseudomallei	human	192	3	1	4	1	5	4	1
2717	SHCH 51	Cambodia	Cambodia	Asia	2007	Burkholderia pseudomallei	human	657	1	1	2	3	1	1	1
2718	SHCH 83	Cambodia	Cambodia	Asia	2007	Burkholderia pseudomallei	human	178	1	1	3	4	5	22	1
2719	SHCH 84	Cambodia	Cambodia	Asia	2007	Burkholderia pseudomallei	human	910	1	2	4	2	1	4	1
2720	SHCH 85	Cambodia	Cambodia	Asia	2007	Burkholderia pseudomallei	human	178	1	1	3	4	5	22	1
2721	SHCH 127	Cambodia	Cambodia	Asia	2007	Burkholderia pseudomallei	human	911	1	1	2	1	1	4	3
2722	SHCH 130	Cambodia	Cambodia	Asia	2007	Burkholderia pseudomallei	human	911	1	1	2	1	1	4	3
2723	SHCH 159	Cambodia	Cambodia	Asia	2008	Burkholderia pseudomallei	human	912	1	1	6	2	1	1	1
2724	SHCH 160	Cambodia	Cambodia	Asia	2008	Burkholderia pseudomallei	human	56	3	1	4	1	1	4	1
2725	SHCH 176	Cambodia	Cambodia	Asia	2008	Burkholderia pseudomallei	human	913	1	1	3	4	1	3	1
2726	SHCH 204	Cambodia	Cambodia	Asia	2008	Burkholderia pseudomallei	human	826	1	1	3	1	1	10	1
2727	SHCH 227	Cambodia	Cambodia	Asia	2008	Burkholderia pseudomallei	human	914	4	2	2	1	1	1	1
2728	SHCH 238	Cambodia	Cambodia	Asia	2008	Burkholderia pseudomallei	human	403	1	4	3	1	6	1	1
2729	SHCH 254	Cambodia	Cambodia	Asia	2008	Burkholderia pseudomallei	human	915	4	2	28	3	1	4	1
2730	SHCH 256	Cambodia	Cambodia	Asia	2008	Burkholderia pseudomallei	human	219	3	2	2	1	1	2	1
2731	SHCH 274	Cambodia	Cambodia	Asia	2008	Burkholderia pseudomallei	human	393	3	2	3	1	1	4	1
2732	SHCH 275	Cambodia	Cambodia	Asia	2008	Burkholderia pseudomallei	human	288	3	2	3	2	1	3	1
2733	SHCH 280	Cambodia	Cambodia	Asia	2008	Burkholderia pseudomallei	human	916	1	4	3	1	1	1	1
2734	SHCH 286	Cambodia	Cambodia	Asia	2008	Burkholderia pseudomallei	human	689	1	1	3	1	1	3	1
2735	SHCH 316	Cambodia	Cambodia	Asia	2008	Burkholderia pseudomallei	human	487	1	1	3	2	1	3	1
2736	SHCH 345	Cambodia	Cambodia	Asia	2008	Burkholderia pseudomallei	human	33	1	4	12	1	1	2	1
2737	SHCH 365	Cambodia	Cambodia	Asia	2008	Burkholderia pseudomallei	human	917	1	1	28	1	1	4	1
2738	SHCH 369	Cambodia	Cambodia	Asia	2008	Burkholderia pseudomallei	human	167	1	1	4	1	1	3	1
2739	SHCH 380	Cambodia	Cambodia	Asia	2008	Burkholderia pseudomallei	human	918	4	1	28	3	1	4	1
2740	SHCH 415	Cambodia	Cambodia	Asia	2008	Burkholderia pseudomallei	human	919	3	4	2	1	1	29	1
2741	SHCH 423	Cambodia	Cambodia	Asia	2008	Burkholderia pseudomallei	human	920	1	4	2	2	6	16	1
2742	SHCH 424	Cambodia	Cambodia	Asia	2008	Burkholderia pseudomallei	human	920	1	4	2	2	6	16	1
2743	SHCH 429	Cambodia	Cambodia	Asia	2008	Burkholderia pseudomallei	human	490	1	1	11	4	1	29	1
2744	SHCH 443	Cambodia	Cambodia	Asia	2008	Burkholderia pseudomallei	human	47	3	1	2	1	1	3	1
2745	SHCH 465	Cambodia	Cambodia	Asia	2008	Burkholderia pseudomallei	human	921	1	4	2	1	6	4	1
2746	SHCH 469	Cambodia	Cambodia	Asia	2008	Burkholderia pseudomallei	human	922	3	4	2	4	1	4	6
2747	SHCH 475	Cambodia	Cambodia	Asia	2008	Burkholderia pseudomallei	human	922	3	4	2	4	1	4	6
2748	SHCH 477	Cambodia	Cambodia	Asia	2008	Burkholderia pseudomallei	human	922	3	4	2	4	1	4	6
2749	SHCH 502	Cambodia	Cambodia	Asia	2008	Burkholderia pseudomallei	human	176	3	1	4	1	1	3	1
2750	SHCH 538	Cambodia	Cambodia	Asia	2008	Burkholderia pseudomallei	human	923	1	4	12	1	1	1	1
2751	SHCH 560	Cambodia	Cambodia	Asia	2009	Burkholderia pseudomallei	human	924	1	26	6	1	5	22	1
2752	SHCH 637	Cambodia	Cambodia	Asia	2009	Burkholderia pseudomallei	human	822	1	4	12	2	1	3	3
2753	SHCH 675	Cambodia	Cambodia	Asia	2009	Burkholderia pseudomallei	human	47	3	1	2	1	1	3	1
2754	SHCH 678	Cambodia	Cambodia	Asia	2009	Burkholderia pseudomallei	human	925	1	1	28	1	1	3	1
2755	SHCH 679	Cambodia	Cambodia	Asia	2009	Burkholderia pseudomallei	human	47	3	1	2	1	1	3	1
2756	SHCH 690	Cambodia	Cambodia	Asia	2009	Burkholderia pseudomallei	human	47	3	1	2	1	1	3	1
2757	SHCH 784	Cambodia	Cambodia	Asia	2009	Burkholderia pseudomallei	human	926	1	1	12	2	1	3	3
2758	SHCH 850	Cambodia	Cambodia	Asia	2009	Burkholderia pseudomallei	human	178	1	1	3	4	5	22	1
2759	SHCH 899	Cambodia	Cambodia	Asia	2009	Burkholderia pseudomallei	human	927	4	1	55	3	1	4	1
2760	SHCH 918	Cambodia	Cambodia	Asia	2009	Burkholderia pseudomallei	human	927	4	1	55	3	1	4	1
2761	SHCH 950	Cambodia	Cambodia	Asia	2009	Burkholderia pseudomallei	human	209	1	4	6	1	1	2	1
2762	SHCH 953	Cambodia	Cambodia	Asia	2009	Burkholderia pseudomallei	human	928	1	4	3	1	1	62	1
2763	SHCH 983	Cambodia	Cambodia	Asia	2009	Burkholderia pseudomallei	human	929	4	4	3	1	1	22	1
2764	SHCH 1038	Cambodia	Cambodia	Asia	2009	Burkholderia pseudomallei	human	898	1	1	2	3	5	1	1
2765	SHCH 1061	Cambodia	Cambodia	Asia	2009	Burkholderia pseudomallei	human	910	1	2	4	2	1	4	1
2766	SHCH 1094	Cambodia	Cambodia	Asia	2009	Burkholderia pseudomallei	human	34	1	4	12	1	1	4	1
2767	SHCH 1095	Cambodia	Cambodia	Asia	2009	Burkholderia pseudomallei	human	916	1	4	3	1	1	1	1
2768	SHCH 1105	Cambodia	Cambodia	Asia	2009	Burkholderia pseudomallei	human	916	1	4	3	1	1	1	1
2769	SHCH 1135	Cambodia	Cambodia	Asia	2009	Burkholderia pseudomallei	human	930	1	1	3	2	5	1	1
2770	SHCH 1139	Cambodia	Cambodia	Asia	2009	Burkholderia pseudomallei	human	931	3	1	3	4	5	2	1
2771	SHCH 1198	Cambodia	Cambodia	Asia	2009	Burkholderia pseudomallei	human	932	1	1	3	3	6	2	1
2772	SHCH 1208	Cambodia	Cambodia	Asia	2009	Burkholderia pseudomallei	human	33	1	4	12	1	1	2	1
2773	SHCH 1268	Cambodia	Cambodia	Asia	2009	Burkholderia pseudomallei	human	933	1	4	12	2	1	3	1
2774	SHCH 1288	Cambodia	Cambodia	Asia	2009	Burkholderia pseudomallei	human	288	3	2	3	2	1	3	1
2775	SHCH 1300	Cambodia	Cambodia	Asia	2009	Burkholderia pseudomallei	human	934	1	4	6	3	1	2	1
2776	SHCH 1345	Cambodia	Cambodia	Asia	2009	Burkholderia pseudomallei	human	935	1	1	3	1	5	4	1
2777	SHCH 1352	Cambodia	Cambodia	Asia	2009	Burkholderia pseudomallei	human	936	1	4	28	3	47	1	1
2778	SHCH 1356	Cambodia	Cambodia	Asia	2009	Burkholderia pseudomallei	human	936	1	4	28	3	47	1	1
2779	SHCH 1357	Cambodia	Cambodia	Asia	2009	Burkholderia pseudomallei	human	177	1	1	4	3	1	3	1
2780	SHCH 1569	Cambodia	Cambodia	Asia	2010	Burkholderia pseudomallei	human	937	3	1	3	3	1	3	1
2781	SHCH 1644	Cambodia	Cambodia	Asia	2010	Burkholderia pseudomallei	human	931	3	1	3	4	5	2	1
2782	SHCH 1704	Cambodia	Cambodia	Asia	2010	Burkholderia pseudomallei	human	938	1	4	37	4	1	2	1
2783	SHCH 1722	Cambodia	Cambodia	Asia	2010	Burkholderia pseudomallei	human	874	1	4	3	2	1	4	1
2784	SHCH 1789	Cambodia	Cambodia	Asia	2010	Burkholderia pseudomallei	human	939	3	1	3	4	5	29	1
2785	SHCH 1991	Cambodia	Cambodia	Asia	2010	Burkholderia pseudomallei	human	15	1	2	2	2	1	3	1
2786	SHCH 2015	Cambodia	Cambodia	Asia	2010	Burkholderia pseudomallei	human	940	4	4	55	2	1	4	1
2787	SHCH 2084	Cambodia	Cambodia	Asia	2010	Burkholderia pseudomallei	human	941	1	4	3	2	6	4	1
2788	SHCH 2118	Cambodia	Cambodia	Asia	2010	Burkholderia pseudomallei	human	942	1	1	6	2	1	63	1
2789	SHCH 2172	Cambodia	Cambodia	Asia	2010	Burkholderia pseudomallei	human	943	1	1	28	3	6	1	1
2790	SHCH 2173	Cambodia	Cambodia	Asia	2010	Burkholderia pseudomallei	human	943	1	1	28	3	6	1	1
2791	SHCH 2174	Cambodia	Cambodia	Asia	2010	Burkholderia pseudomallei	human	929	4	4	3	1	1	22	1
2792	SHCH 2241	Cambodia	Cambodia	Asia	2010	Burkholderia pseudomallei	human	945	4	1	3	3	1	42	3
2793	SHCH 2252	Cambodia	Cambodia	Asia	2010	Burkholderia pseudomallei	human	206	1	1	3	1	1	1	1
2794	SHCH 2293	Cambodia	Cambodia	Asia	2010	Burkholderia pseudomallei	human	946	1	1	28	2	5	3	1
2795	SHCH 2317	Cambodia	Cambodia	Asia	2010	Burkholderia pseudomallei	human	947	1	4	2	2	5	4	1
2796	SHCH 2425	Cambodia	Cambodia	Asia	2010	Burkholderia pseudomallei	human	947	1	4	2	2	5	4	1
2797	SHCH 2430	Cambodia	Cambodia	Asia	2010	Burkholderia pseudomallei	human	849	4	4	3	2	1	22	1
2798	SHCH 2479	Cambodia	Cambodia	Asia	2010	Burkholderia pseudomallei	human	947	1	4	2	2	5	4	1
3319	CAM2011	Cambodia	Cambodia	Asia	2011	Burkholderia pseudomallei	human	653	1	1	2	2	1	3	1
17	Hainan 4	China	China	Asia		Burkholderia pseudomallei	unknown	15	1	2	2	2	1	3	1
33	Hainan 2	China	China	Asia		Burkholderia pseudomallei	unknown	30	1	4	6	1	5	4	1
34	WS-26G(Sal)/00	China	China	Asia	2000	Burkholderia pseudomallei	environmental	31	1	4	11	2	5	4	6
35	A2	China	China	Asia	1978	Burkholderia pseudomallei	animal	32	1	4	11	3	5	4	6
36	NR1A3	China	China	Asia	1999	Burkholderia pseudomallei	human	32	1	4	11	3	5	4	6
37	NR1A7	China	China	Asia	1999	Burkholderia pseudomallei	human	32	1	4	11	3	5	4	6
38	NR1A8	China	China	Asia	1996	Burkholderia pseudomallei	human	32	1	4	11	3	5	4	6
39	NR1A9	China	China	Asia	1999	Burkholderia pseudomallei	human	32	1	4	11	3	5	4	6
40	Zebra Dove	China	China	Asia	2000	Burkholderia pseudomallei	animal	32	1	4	11	3	5	4	6
41	Gloria	China	China	Asia	2000	Burkholderia pseudomallei	animal	32	1	4	11	3	5	4	6
42	A1	China	China	Asia	1978	Burkholderia pseudomallei	animal	32	1	4	11	3	5	4	6
43	A10	China	China	Asia	1976	Burkholderia pseudomallei	animal	32	1	4	11	3	5	4	6
44	A4	China	China	Asia	1975	Burkholderia pseudomallei	animal	32	1	4	11	3	5	4	6
51	Whale 2	China	China	Asia	1984	Burkholderia pseudomallei	animal	37	1	6	17	2	1	15	11
52	A12	China	China	Asia	1978	Burkholderia pseudomallei	animal	37	1	6	17	2	1	15	11
53	HK20	China	China	Asia	1986	Burkholderia pseudomallei	human	37	1	6	17	2	1	15	11
54	E1	China	China	Asia	1978	Burkholderia pseudomallei	environmental	37	1	6	17	2	1	15	11
55	HK26	China	China	Asia	1986	Burkholderia pseudomallei	human	37	1	6	17	2	1	15	11
56	A3	China	China	Asia	1978	Burkholderia pseudomallei	animal	37	1	6	17	2	1	15	11
57	A5	China	China	Asia		Burkholderia pseudomallei	animal	37	1	6	17	2	1	15	11
58	A6	China	China	Asia		Burkholderia pseudomallei	animal	37	1	6	17	2	1	15	11
59	A7	China	China	Asia	1976	Burkholderia pseudomallei	animal	37	1	6	17	2	1	15	11
60	A8	China	China	Asia	1975	Burkholderia pseudomallei	animal	37	1	6	17	2	1	15	11
65	NCTC10245	China	China	Asia	1942	Burkholderia mallei	animal	40	1	12	3	4	1	18	1
84	Hainan 106	China	China	Asia		Burkholderia pseudomallei	unknown	50	3	1	2	1	1	4	3
86	NR1A2	China	China	Asia	1998	Burkholderia pseudomallei	human	51	3	1	2	3	1	4	3
87	NR1A4	China	China	Asia	1998	Burkholderia pseudomallei	human	51	3	1	2	3	1	4	3
88	NR1A6	China	China	Asia	1998	Burkholderia pseudomallei	human	51	3	1	2	3	1	4	3
95	Hainan 55	China	China	Asia		Burkholderia pseudomallei	unknown	55	3	1	3	3	1	4	1
113	WS-22A(Sal)/00	China	China	Asia	2000	Burkholderia pseudomallei	environmental	68	3	4	11	1	5	4	6
114	SS-35A(35G)/00	China	China	Asia	2000	Burkholderia pseudomallei	environmental	69	3	4	11	2	5	4	6
119	Margaret	China	China	Asia	2000	Burkholderia pseudomallei	animal	70	3	4	11	3	5	4	6
120	SS-32G/00	China	China	Asia	2000	Burkholderia pseudomallei	environmental	70	3	4	11	3	5	4	6
121	SS-34G/00	China	China	Asia	2000	Burkholderia pseudomallei	environmental	70	3	4	11	3	5	4	6
122	WS-20(Sal)/00	China	China	Asia	2000	Burkholderia pseudomallei	environmental	70	3	4	11	3	5	4	6
123	WS-21(Sal)/00	China	China	Asia	2000	Burkholderia pseudomallei	environmental	70	3	4	11	3	5	4	6
124	WS-21G(Sal)/00	China	China	Asia	2000	Burkholderia pseudomallei	environmental	70	3	4	11	3	5	4	6
125	WS-22(Sal)/00	China	China	Asia	2000	Burkholderia pseudomallei	environmental	70	3	4	11	3	5	4	6
126	102947	China	China	Asia	1982	Burkholderia pseudomallei	human	70	3	4	11	3	5	4	6
127	50562	China	China	Asia	1982	Burkholderia pseudomallei	human	70	3	4	11	3	5	4	6
128	PS/102738	China	China	Asia	1982	Burkholderia pseudomallei	human	70	3	4	11	3	5	4	6
129	800498	China	China	Asia	1991	Burkholderia pseudomallei	human	70	3	4	11	3	5	4	6
191	2002721275	China	China	Asia	1956	Burkholderia mallei	animal	40	1	12	3	4	1	18	1
673	EY 2233	China	China	Asia	1942	Burkholderia mallei	human	40	1	12	3	4	1	18	1
674	EY 2235	China	China	Asia	1942	Burkholderia mallei	animal	40	1	12	3	4	1	18	1
675	EY 2236	China	China	Asia		Burkholderia mallei	animal	40	1	12	3	4	1	18	1
676	EY 2237	China	China	Asia		Burkholderia mallei	animal	40	1	12	3	4	1	18	1
677	EY 2238	China	China	Asia	1944	Burkholderia mallei	human	40	1	12	3	4	1	18	1
678	EY 2239	China	China	Asia	1951	Burkholderia mallei	unknown	40	1	12	3	4	1	18	1
817	ATCC 11668	China	China	Asia		Burkholderia pseudomallei	unknown	51	3	1	2	3	1	4	3
1739	OP438B	China	China	Asia	2008	Burkholderia pseudomallei	environmental	660	3	6	17	2	1	15	11
1791	BS080855	China	China	Asia	2008	Burkholderia pseudomallei	animal	684	1	4	11	3	1	4	6
1922	350117	China	China	Asia	1976	Burkholderia pseudomallei	environmental	700	1	4	2	1	3	12	1
1923	350129	China	China	Asia	1985	Burkholderia pseudomallei	environmental	701	3	1	2	1	5	22	3
1924	350152	China	China	Asia	1982	Burkholderia pseudomallei	animal	702	1	12	3	2	1	1	3
1925	350165	China	China	Asia	1983	Burkholderia pseudomallei	environmental	703	1	12	28	1	1	42	1
1926	350168	China	China	Asia	1983	Burkholderia pseudomallei	animal	704	1	1	6	1	1	29	1
1927	350180	China	China	Asia	1989	Burkholderia pseudomallei	human	705	3	4	2	3	1	4	1
2156	HPPH 1	China	China	Asia	2010	Burkholderia pseudomallei	human	1094	1	2	28	3	1	9	3
2157	HPPH 4	China	China	Asia	2010	Burkholderia pseudomallei	human	1095	1	12	3	2	1	2	3
2158	HPPH 21	China	China	Asia	2011	Burkholderia pseudomallei	human	1093	4	4	3	3	5	1	3
2159	HPPH 23	China	China	Asia	2011	Burkholderia pseudomallei	human	46	3	1	2	1	1	3	3
2166	HPPH 24	China	China	Asia	2012	Burkholderia pseudomallei	human	1092	1	3	6	1	1	2	1
2167	HPPH 32	China	China	Asia	2012	Burkholderia pseudomallei	human	46	3	1	2	1	1	3	3
2168	HPPH 40	China	China	Asia	2012	Burkholderia pseudomallei	human	55	3	1	3	3	1	4	1
2169	HPPH 42	China	China	Asia	2013	Burkholderia pseudomallei	human	70	3	4	11	3	5	4	6
2205	HPPH 43	China	China	Asia	2013	Burkholderia pseudomallei	human	562	1	1	4	1	1	29	1
2337	HPPH 44	China	China	Asia	2013	Burkholderia pseudomallei	human	46	3	1	2	1	1	3	3
2502	HPPH 45	China	China	Asia	2013	Burkholderia pseudomallei	human	46	3	1	2	1	1	3	3
2524	WCBP1	China	China	Asia	2011	Burkholderia pseudomallei	human	881	4	1	6	1	8	60	1
3129	HPPH 47	China	China	Asia	2013	Burkholderia pseudomallei	human	55	3	1	3	3	1	4	1
3132	HPPH 48	China	China	Asia	2013	Burkholderia pseudomallei	human	562	1	1	4	1	1	29	1
3234	HPPH 50	China	China	Asia	2013	Burkholderia pseudomallei	human	50	3	1	2	1	1	4	3
3235	HPPH 51	China	China	Asia	2013	Burkholderia pseudomallei	human	55	3	1	3	3	1	4	1
3279	HPPH 53	China	China	Asia	2013	Burkholderia pseudomallei	human	58	3	1	5	1	1	4	1
3280	HPPH 54	China	China	Asia	2013	Burkholderia pseudomallei	human	677	1	1	3	1	1	22	1
3281	HPPH 55	China	China	Asia	2014	Burkholderia pseudomallei	human	50	3	1	2	1	1	4	3
3283	HPPH 56	China	China	Asia	2014	Burkholderia pseudomallei	human	1098	1	4	2	1	5	1	3
3284	HPPH 57	China	China	Asia	2014	Burkholderia pseudomallei	human	50	3	1	2	1	1	4	3
3285	HPPH 58	China	China	Asia	2014	Burkholderia pseudomallei	human	658	1	4	2	1	1	4	3
3286	HPPH 59	China	China	Asia	2014	Burkholderia pseudomallei	human	1325	4	26	3	1	5	22	1
3290	HK001	China	China	Asia	2006	Burkholderia pseudomallei	human	1090	3	2	3	4	1	1	1
3291	HK002	China	China	Asia	2007	Burkholderia pseudomallei	human	1091	3	4	2	1	1	4	3
3292	HK006	China	China	Asia	2009	Burkholderia pseudomallei	human	1092	1	3	6	1	1	2	1
3293	HK015	China	China	Asia	2010	Burkholderia pseudomallei	human	1093	4	4	3	3	5	1	3
3294	HK017	China	China	Asia	2010	Burkholderia pseudomallei	human	1094	1	2	28	3	1	9	3
3295	HK026	China	China	Asia	2011	Burkholderia pseudomallei	human	1095	1	12	3	2	1	2	3
3296	HK028	China	China	Asia	2011	Burkholderia pseudomallei	human	1096	3	4	28	1	1	3	1
3297	HK033	China	China	Asia	2011	Burkholderia pseudomallei	human	1097	1	1	11	3	1	4	1
3298	HK034	China	China	Asia	2011	Burkholderia pseudomallei	human	1098	1	4	2	1	5	1	3
3299	HK037	China	China	Asia	2011	Burkholderia pseudomallei	human	1099	1	12	3	2	1	2	1
3300	HK040	China	China	Asia	2012	Burkholderia pseudomallei	human	1100	3	1	13	1	1	4	3
3301	HK046	China	China	Asia	2012	Burkholderia pseudomallei	human	1101	1	4	11	1	1	22	1
3302	HK051	China	China	Asia	2012	Burkholderia pseudomallei	human	1102	1	12	2	2	5	29	1
3303	HK060	China	China	Asia	2012	Burkholderia pseudomallei	human	1103	3	1	3	1	1	3	1
3304	HK067	China	China	Asia	2012	Burkholderia pseudomallei	human	1104	3	1	36	3	5	2	3
3305	HK074	China	China	Asia	2008	Burkholderia pseudomallei	human	1105	1	4	2	3	5	4	1
3306	HK082	China	China	Asia	2012	Burkholderia pseudomallei	human	1106	1	2	28	3	8	4	3
3307	SY26	China	China	Asia	2002	Burkholderia pseudomallei	human	1107	1	4	3	1	1	22	1
3308	SY40	China	China	Asia	2011	Burkholderia pseudomallei	human	1108	3	1	2	68	1	4	3
3309	SY60	China	China	Asia	2012	Burkholderia pseudomallei	human	1109	1	2	2	1	1	4	1
3310	SY66	China	China	Asia	2010	Burkholderia pseudomallei	human	1110	1	12	3	2	1	22	3
3311	SY68	China	China	Asia	2012	Burkholderia pseudomallei	human	1111	3	4	11	4	1	4	1
3354	HPPH 60	China	China	Asia	2014	Burkholderia pseudomallei	human	1325	4	26	3	1	5	22	1
3391	HPPH 61	China	China	Asia	2014	Burkholderia pseudomallei	human	55	3	1	3	3	1	4	1
3457	HPPH 62	China	China	Asia	2014	Burkholderia pseudomallei	human	658	1	4	2	1	1	4	3
3462	HPPH 63	China	China	Asia	2014	Burkholderia pseudomallei	human	271	3	1	2	3	1	4	1
3463	HPPH 65	China	China	Asia	2014	Burkholderia pseudomallei	human	46	3	1	2	1	1	3	3
3464	HPPH 66	China	China	Asia	2014	Burkholderia pseudomallei	human	70	3	4	11	3	5	4	6
3465	HPPH 67	China	China	Asia	2014	Burkholderia pseudomallei	human	1105	1	4	2	3	5	4	1
3466	HPPH 68	China	China	Asia	2014	Burkholderia pseudomallei	human	677	1	1	3	1	1	22	1
3470	HPPH 69	China	China	Asia	2014	Burkholderia pseudomallei	human	90	1	12	6	1	1	4	1
3473	HPPH 70	China	China	Asia	2014	Burkholderia pseudomallei	human	1105	1	4	2	3	5	4	1
3481	HPPH 72	China	China	Asia	2014	Burkholderia pseudomallei	human	50	3	1	2	1	1	4	3
3482	HPPH 75	China	China	Asia	2014	Burkholderia pseudomallei	human	354	1	1	3	2	1	4	1
3483	HPPH 76	China	China	Asia	2014	Burkholderia pseudomallei	human	50	3	1	2	1	1	4	3
3484	HPPH 77	China	China	Asia	2013	Burkholderia pseudomallei	human	366	3	1	2	3	8	4	3
3485	HPPH 80	China	China	Asia	2005	Burkholderia pseudomallei	human	58	3	1	5	1	1	4	1
3492	HPPH 81	China	China	Asia	2005	Burkholderia pseudomallei	human	58	3	1	5	1	1	4	1
3496	HPPH 82	China	China	Asia	2003	Burkholderia pseudomallei	human	1096	3	4	28	1	1	3	1
3499	HPPH 83	China	China	Asia	2004	Burkholderia pseudomallei	human	46	3	1	2	1	1	3	3
3503	HPPH 85	China	China	Asia		Burkholderia pseudomallei	human	1107	1	4	3	1	1	22	1
3506	HPPH 86	China	China	Asia		Burkholderia pseudomallei	human	165	1	1	13	1	1	22	1
3511	HPPH 92	China	China	Asia		Burkholderia pseudomallei	human	55	3	1	3	3	1	4	1
3512	HPPH 93	China	China	Asia	2013	Burkholderia pseudomallei	human	46	3	1	2	1	1	3	3
3516	301HN001	China	China	Asia	2013	Burkholderia pseudomallei	human	205	1	1	2	3	1	4	1
3519	301HN002	China	China	Asia	2012	Burkholderia pseudomallei	human	55	3	1	3	3	1	4	1
3523	301HN003	China	China	Asia	2014	Burkholderia pseudomallei	human	58	3	1	5	1	1	4	1
3527	301HN004	China	China	Asia	2013	Burkholderia pseudomallei	human	1091	3	4	2	1	1	4	3
3528	301HN005	China	China	Asia		Burkholderia pseudomallei	human	677	1	1	3	1	1	22	1
3529	301HN006	China	China	Asia	2013	Burkholderia pseudomallei	human	55	3	1	3	3	1	4	1
3530	301HN007	China	China	Asia		Burkholderia pseudomallei	human	55	3	1	3	3	1	4	1
3586	301HN008	China	China	Asia		Burkholderia pseudomallei	human	1399	1	4	3	1	1	4	3
3592	301HN009	China	China	Asia	2014	Burkholderia pseudomallei	human	58	3	1	5	1	1	4	1
3595	301HN010	China	China	Asia		Burkholderia pseudomallei	human	58	3	1	5	1	1	4	1
3596	HPPH 73	China	China	Asia	2014	Burkholderia pseudomallei	human	1443	1	3	126	1	5	2	1
3598	HPPH 74	China	China	Asia	2014	Burkholderia pseudomallei	human	1443	1	3	126	1	5	2	1
3837	BPC175	China	China	Asia	2013	Burkholderia pseudomallei	human	1341	1	12	14	2	1	2	3
3838	BPC176	China	China	Asia	2013	Burkholderia pseudomallei	human	1341	1	12	14	2	1	2	3
3874	BPC002	China	China	Asia	2007	Burkholderia pseudomallei	human	658	1	4	2	1	1	4	3
3875	BPC003	China	China	Asia	2008	Burkholderia pseudomallei	human	562	1	1	4	1	1	29	1
3876	BPC005	China	China	Asia	2010	Burkholderia pseudomallei	human	50	3	1	2	1	1	4	3
3877	BPC007	China	China	Asia	2009	Burkholderia pseudomallei	human	405	1	4	6	2	1	2	1
3878	BPC008	China	China	Asia	2009	Burkholderia pseudomallei	human	58	3	1	5	1	1	4	1
3879	BPC010	China	China	Asia	2009	Burkholderia pseudomallei	human	50	3	1	2	1	1	4	3
3880	BPC011	China	China	Asia	2009	Burkholderia pseudomallei	human	55	3	1	3	3	1	4	1
3881	BPC012	China	China	Asia	2009	Burkholderia pseudomallei	human	1345	3	1	2	3	1	3	3
3882	BPC013	China	China	Asia	2010	Burkholderia pseudomallei	human	211	3	1	3	1	1	4	1
3883	BPC014	China	China	Asia	2010	Burkholderia pseudomallei	human	1091	3	4	2	1	1	4	3
3884	BPC015	China	China	Asia	2010	Burkholderia pseudomallei	human	1093	4	4	3	3	5	1	3
3885	BPC016	China	China	Asia	2010	Burkholderia pseudomallei	human	1093	4	4	3	3	5	1	3
3886	BPC017	China	China	Asia	2010	Burkholderia pseudomallei	human	1094	1	2	28	3	1	9	3
3887	BPC018	China	China	Asia	2010	Burkholderia pseudomallei	human	1094	1	2	28	3	1	9	3
3888	BPC019	China	China	Asia	2010	Burkholderia pseudomallei	human	50	3	1	2	1	1	4	3
3889	BPC021	China	China	Asia	2010	Burkholderia pseudomallei	human	70	3	4	11	3	5	4	6
3890	BPC022	China	China	Asia	2011	Burkholderia pseudomallei	human	354	1	1	3	2	1	4	1
3891	BPC023	China	China	Asia	2011	Burkholderia pseudomallei	human	1105	1	4	2	3	5	4	1
3892	BPC024	China	China	Asia	2011	Burkholderia pseudomallei	human	46	3	1	2	1	1	3	3
3893	BPC025	China	China	Asia	2010	Burkholderia pseudomallei	human	58	3	1	5	1	1	4	1
3894	BPC026	China	China	Asia	2011	Burkholderia pseudomallei	human	1095	1	12	3	2	1	2	3
3895	BPC027	China	China	Asia	2011	Burkholderia pseudomallei	human	58	3	1	5	1	1	4	1
3896	BPC028	China	China	Asia	2011	Burkholderia pseudomallei	human	1096	3	4	28	1	1	3	1
3897	BPC029	China	China	Asia	2012	Burkholderia pseudomallei	human	46	3	1	2	1	1	3	3
3898	BPC031	China	China	Asia	2011	Burkholderia pseudomallei	human	50	3	1	2	1	1	4	3
3899	BPC034	China	China	Asia	2011	Burkholderia pseudomallei	human	1095	1	12	3	2	1	2	3
3900	BPC035	China	China	Asia	2011	Burkholderia pseudomallei	human	1095	1	12	3	2	1	2	3
3901	BPC036	China	China	Asia	2011	Burkholderia pseudomallei	human	1095	1	12	3	2	1	2	3
3902	BPC037	China	China	Asia	2012	Burkholderia pseudomallei	human	165	1	1	13	1	1	22	1
3903	BPC038	China	China	Asia	2012	Burkholderia pseudomallei	human	165	1	1	13	1	1	22	1
3904	BPC039	China	China	Asia	2012	Burkholderia pseudomallei	human	50	3	1	2	1	1	4	3
3905	BPC040	China	China	Asia	2012	Burkholderia pseudomallei	human	1346	3	4	2	1	1	3	3
3906	BPC041	China	China	Asia	2012	Burkholderia pseudomallei	human	1090	3	2	3	4	1	1	1
3907	BPC042	China	China	Asia	2012	Burkholderia pseudomallei	human	70	3	4	11	3	5	4	6
3908	BPC043	China	China	Asia	2012	Burkholderia pseudomallei	human	1347	3	1	11	1	1	4	3
3909	BPC044	China	China	Asia	2012	Burkholderia pseudomallei	human	1107	1	4	3	1	1	22	1
3910	BPC045	China	China	Asia	2012	Burkholderia pseudomallei	human	58	3	1	5	1	1	4	1
3911	BPC046	China	China	Asia	2012	Burkholderia pseudomallei	human	46	3	1	2	1	1	3	3
3912	BPC047	China	China	Asia	2012	Burkholderia pseudomallei	human	30	1	4	6	1	5	4	1
3913	BPC049	China	China	Asia	2012	Burkholderia pseudomallei	human	50	3	1	2	1	1	4	3
3914	BPC050	China	China	Asia	2012	Burkholderia pseudomallei	human	46	3	1	2	1	1	3	3
3915	BPC051	China	China	Asia	2012	Burkholderia pseudomallei	human	70	3	4	11	3	5	4	6
3916	BPC052	China	China	Asia	2012	Burkholderia pseudomallei	human	232	1	1	28	1	1	4	3
3917	BPC053	China	China	Asia	2012	Burkholderia pseudomallei	human	46	3	1	2	1	1	3	3
3918	BPC054	China	China	Asia	2012	Burkholderia pseudomallei	human	1103	3	1	3	1	1	3	1
3919	BPC055	China	China	Asia	2012	Burkholderia pseudomallei	human	46	3	1	2	1	1	3	3
3920	BPC056	China	China	Asia	2012	Burkholderia pseudomallei	human	55	3	1	3	3	1	4	1
3921	BPC057	China	China	Asia	2010	Burkholderia pseudomallei	human	50	3	1	2	1	1	4	3
3922	BPC058	China	China	Asia	2010	Burkholderia pseudomallei	human	1095	1	12	3	2	1	2	3
3923	BPC061	China	China	Asia	2007	Burkholderia pseudomallei	human	177	1	1	4	3	1	3	1
3924	BPC062	China	China	Asia	2002	Burkholderia pseudomallei	human	1094	1	2	28	3	1	9	3
3925	BPC063	China	China	Asia	2008	Burkholderia pseudomallei	human	70	3	4	11	3	5	4	6
3926	BPC064	China	China	Asia	2002	Burkholderia pseudomallei	human	50	3	1	2	1	1	4	3
3927	BPC065	China	China	Asia	2009	Burkholderia pseudomallei	human	58	3	1	5	1	1	4	1
3928	BPC066	China	China	Asia	2003	Burkholderia pseudomallei	human	46	3	1	2	1	1	3	3
3929	BPC067	China	China	Asia	2002	Burkholderia pseudomallei	human	46	3	1	2	1	1	3	3
3930	BPC068	China	China	Asia	2002	Burkholderia pseudomallei	human	1095	1	12	3	2	1	2	3
3931	BPC069	China	China	Asia	2005	Burkholderia pseudomallei	human	1097	1	1	11	3	1	4	1
3932	BPC071	China	China	Asia	2008	Burkholderia pseudomallei	human	55	3	1	3	3	1	4	1
3933	BPC072	China	China	Asia	2009	Burkholderia pseudomallei	human	192	3	1	4	1	5	4	1
3934	BPC073	China	China	Asia	2009	Burkholderia pseudomallei	human	211	3	1	3	1	1	4	1
3935	BPC074	China	China	Asia	2009	Burkholderia pseudomallei	human	55	3	1	3	3	1	4	1
3936	BPC075	China	China	Asia	2008	Burkholderia pseudomallei	human	70	3	4	11	3	5	4	6
3937	BPC076	China	China	Asia	2005	Burkholderia pseudomallei	human	50	3	1	2	1	1	4	3
3938	BPC077	China	China	Asia	2002	Burkholderia pseudomallei	human	1107	1	4	3	1	1	22	1
3939	BPC078	China	China	Asia	2009	Burkholderia pseudomallei	human	30	1	4	6	1	5	4	1
3940	BPC079	China	China	Asia	2011	Burkholderia pseudomallei	human	58	3	1	5	1	1	4	1
3941	BPC080	China	China	Asia	2010	Burkholderia pseudomallei	human	51	3	1	2	3	1	4	3
3942	BPC081	China	China	Asia	2011	Burkholderia pseudomallei	human	58	3	1	5	1	1	4	1
3943	BPC082	China	China	Asia	2011	Burkholderia pseudomallei	human	46	3	1	2	1	1	3	3
3944	BPC083	China	China	Asia	2011	Burkholderia pseudomallei	human	911	1	1	2	1	1	4	3
3945	BPC084	China	China	Asia	2011	Burkholderia pseudomallei	human	50	3	1	2	1	1	4	3
3946	BPC033	China	China	Asia	2011	Burkholderia pseudomallei	human	1098	1	4	2	1	5	1	3
3947	BPC006	China	China	Asia	2008	Burkholderia pseudomallei	human	70	3	4	11	3	5	4	6
3948	BPC059	China	China	Asia	2010	Burkholderia pseudomallei	human	58	3	1	5	1	1	4	1
3957	BPC085	China	China	Asia	2012	Burkholderia pseudomallei	human	211	3	1	3	1	1	4	1
3958	BPC086	China	China	Asia	2012	Burkholderia pseudomallei	human	192	3	1	4	1	5	4	1
3959	BPC087	China	China	Asia	2013	Burkholderia pseudomallei	human	46	3	1	2	1	1	3	3
3960	BPC088	China	China	Asia	2013	Burkholderia pseudomallei	human	70	3	4	11	3	5	4	6
3961	BPC089	China	China	Asia	2013	Burkholderia pseudomallei	human	1095	1	12	3	2	1	2	3
3962	BPC090	China	China	Asia	2010	Burkholderia pseudomallei	human	55	3	1	3	3	1	4	1
3963	BPC091	China	China	Asia	2012	Burkholderia pseudomallei	human	58	3	1	5	1	1	4	1
3964	BPC092	China	China	Asia	2010	Burkholderia pseudomallei	human	30	1	4	6	1	5	4	1
3965	BPC093	China	China	Asia	2012	Burkholderia pseudomallei	human	70	3	4	11	3	5	4	6
3966	BPC094	China	China	Asia	2012	Burkholderia pseudomallei	human	174	3	2	14	2	1	3	1
3967	BPC095	China	China	Asia	2013	Burkholderia pseudomallei	human	917	1	1	28	1	1	4	1
3968	BPC097	China	China	Asia	2013	Burkholderia pseudomallei	human	46	3	1	2	1	1	3	3
3969	BPC098	China	China	Asia	2013	Burkholderia pseudomallei	human	70	3	4	11	3	5	4	6
3970	BPC099	China	China	Asia	2013	Burkholderia pseudomallei	human	46	3	1	2	1	1	3	3
3971	BPC100	China	China	Asia	2013	Burkholderia pseudomallei	human	1094	1	2	28	3	1	9	3
3972	BPC101	China	China	Asia	2014	Burkholderia pseudomallei	human	1348	1	2	13	18	1	22	11
3973	BPC001	China	China	Asia	2006	Burkholderia pseudomallei	human	1090	3	2	3	4	1	1	1
3974	BPC004	China	China	Asia	2009	Burkholderia pseudomallei	human	55	3	1	3	3	1	4	1
3975	BPC009	China	China	Asia	2009	Burkholderia pseudomallei	human	1349	1	1	2	1	1	29	1
3976	BPC020	China	China	Asia	2010	Burkholderia pseudomallei	human	1093	4	4	3	3	5	1	3
3977	BPC030	China	China	Asia	2011	Burkholderia pseudomallei	human	1350	3	1	2	3	1	3	1
3978	BPC032	China	China	Asia	2011	Burkholderia pseudomallei	human	1351	3	1	11	3	1	4	1
3979	BPC048	China	China	Asia	2012	Burkholderia pseudomallei	human	306	1	2	3	1	1	2	1
3980	BPC060	China	China	Asia	2006	Burkholderia pseudomallei	human	541	3	4	2	3	5	4	1
3981	BPC070	China	China	Asia	2006	Burkholderia pseudomallei	human	1106	1	2	28	3	8	4	3
3983	BPC096	China	China	Asia	2013	Burkholderia pseudomallei	human	58	3	1	5	1	1	4	1
4068	BPC048	China	China	Asia	2012	Burkholderia sp.	human	1365	1	12	14	112	170	2	1
4296	SY186	China	China	Asia	2014	Burkholderia pseudomallei	human	677	1	1	3	1	1	22	1
4297	SY200	China	China	Asia		Burkholderia pseudomallei	human	1392	1	12	2	1	3	29	1
4298	SY202	China	China	Asia	2013	Burkholderia pseudomallei	human	1393	3	3	2	3	5	4	3
4299	SY(85)_E	China	China	Asia	2014	Burkholderia pseudomallei	environmental	677	1	1	3	1	1	22	1
4300	SY(86)_E	China	China	Asia	2014	Burkholderia pseudomallei	environmental	1394	1	1	6	1	1	29	3
4301	HPPH 49	China	China	Asia	2013	Burkholderia pseudomallei	human	1395	3	1	28	1	1	2	1
4302	HPPH 52	China	China	Asia	2013	Burkholderia pseudomallei	human	1396	1	2	6	1	1	22	3
4303	HPPH 64	China	China	Asia	2014	Burkholderia pseudomallei	human	1397	1	2	13	1	1	2	1
4304	HPPH 71	China	China	Asia	2014	Burkholderia pseudomallei	human	1398	1	1	3	1	1	40	1
4305	HN008_J	China	China	Asia	2014	Burkholderia pseudomallei	human	1399	1	4	3	1	1	4	3
4406	BPC177	China	China	Asia	2015	Burkholderia pseudomallei	human	1341	1	12	14	2	1	2	3
4522	ATCC 10399	China	China	Asia	1942	Burkholderia mallei	animal	40	1	12	3	4	1	18	1
4570	350105	China	China	Asia	1976	Burkholderia pseudomallei	environmental	562	1	1	4	1	1	29	1
4986	Hainan1	China	China	Asia	1996	Burkholderia pseudomallei	unknown	1545	1	1	28	1	6	4	1
5601	BPC137	China	China	Asia	2015	Burkholderia pseudomallei	human	50	3	1	2	1	1	4	3
5602	BPC138	China	China	Asia	2015	Burkholderia pseudomallei	human	58	3	1	5	1	1	4	1
5603	BPC139	China	China	Asia	2015	Burkholderia pseudomallei	human	658	1	4	2	1	1	4	3
5604	BPC140	China	China	Asia	2015	Burkholderia pseudomallei	human	1108	3	1	2	68	1	4	3
5605	BPC141	China	China	Asia	2015	Burkholderia pseudomallei	human	58	3	1	5	1	1	4	1
5606	BPC142	China	China	Asia	2015	Burkholderia pseudomallei	human	70	3	4	11	3	5	4	6
5607	BPC143	China	China	Asia	2015	Burkholderia pseudomallei	human	50	3	1	2	1	1	4	3
5608	BPC144	China	China	Asia	2015	Burkholderia pseudomallei	human	562	1	1	4	1	1	29	1
5609	BPC145	China	China	Asia	2015	Burkholderia pseudomallei	human	1481	3	1	5	1	5	4	1
5610	BPC156	China	China	Asia	2016	Burkholderia pseudomallei	human	1482	3	4	2	3	5	4	6
5611	BPC169	China	China	Asia	2016	Burkholderia pseudomallei	human	1483	1	1	11	1	5	4	1
5612	BPC147	China	China	Asia	2016	Burkholderia pseudomallei	human	50	3	1	2	1	1	4	3
5613	BPC148	China	China	Asia	2016	Burkholderia pseudomallei	human	50	3	1	2	1	1	4	3
5614	BPC149	China	China	Asia	2016	Burkholderia pseudomallei	human	50	3	1	2	1	1	4	3
5615	BPC150	China	China	Asia	2016	Burkholderia pseudomallei	human	366	3	1	2	3	8	4	3
5616	BPC151	China	China	Asia	2016	Burkholderia pseudomallei	human	306	1	2	3	1	1	2	1
5617	BPC152	China	China	Asia	2016	Burkholderia pseudomallei	human	1091	3	4	2	1	1	4	3
5618	BPC153	China	China	Asia	2016	Burkholderia pseudomallei	human	46	3	1	2	1	1	3	3
5619	BPC154	China	China	Asia	2016	Burkholderia pseudomallei	human	46	3	1	2	1	1	3	3
5620	BPC155	China	China	Asia	2016	Burkholderia pseudomallei	human	366	3	1	2	3	8	4	3
5621	BPC157	China	China	Asia	2016	Burkholderia pseudomallei	human	930	1	1	3	2	5	1	1
5622	BPC158	China	China	Asia	2016	Burkholderia pseudomallei	human	46	3	1	2	1	1	3	3
5623	BPC159	China	China	Asia	2016	Burkholderia pseudomallei	human	930	1	1	3	2	5	1	1
5624	BPC160	China	China	Asia	2016	Burkholderia pseudomallei	human	1109	1	2	2	1	1	4	1
5625	BPC161	China	China	Asia	2016	Burkholderia pseudomallei	human	658	1	4	2	1	1	4	3
5626	BPC162	China	China	Asia	2016	Burkholderia pseudomallei	human	658	1	4	2	1	1	4	3
5627	BPC163	China	China	Asia	2016	Burkholderia pseudomallei	human	50	3	1	2	1	1	4	3
5628	BPC164	China	China	Asia	2016	Burkholderia pseudomallei	human	50	3	1	2	1	1	4	3
5629	BPC165	China	China	Asia	2016	Burkholderia pseudomallei	human	211	3	1	3	1	1	4	1
5630	BPC166	China	China	Asia	2016	Burkholderia pseudomallei	human	1110	1	12	3	2	1	22	3
5631	BPC167	China	China	Asia	2016	Burkholderia pseudomallei	human	58	3	1	5	1	1	4	1
5632	BPC168	China	China	Asia	2016	Burkholderia pseudomallei	human	1111	3	4	11	4	1	4	1
5633	BPC170	China	China	Asia	2017	Burkholderia pseudomallei	human	1091	3	4	2	1	1	4	3
5634	BPC171	China	China	Asia	2017	Burkholderia pseudomallei	human	55	3	1	3	3	1	4	1
5635	BPC172	China	China	Asia	2017	Burkholderia pseudomallei	human	46	3	1	2	1	1	3	3
5636	BPC173	China	China	Asia	2017	Burkholderia pseudomallei	human	48	3	1	2	1	1	4	1
5637	BPC174	China	China	Asia	2017	Burkholderia pseudomallei	human	1484	1	1	2	3	1	4	3
5638	BPC102	China	China	Asia	2014	Burkholderia pseudomallei	human	1104	3	1	36	3	5	2	3
5639	BPC103	China	China	Asia	2014	Burkholderia pseudomallei	human	658	1	4	2	1	1	4	3
5640	BPC104	China	China	Asia	2014	Burkholderia pseudomallei	human	58	3	1	5	1	1	4	1
5641	BPC105	China	China	Asia	2014	Burkholderia pseudomallei	human	1096	3	4	28	1	1	3	1
5642	BPC106	China	China	Asia	2014	Burkholderia pseudomallei	human	46	3	1	2	1	1	3	3
5643	BPC107	China	China	Asia	2014	Burkholderia pseudomallei	human	58	3	1	5	1	1	4	1
5644	BPC108	China	China	Asia	2014	Burkholderia pseudomallei	human	1105	1	4	2	3	5	4	1
5645	BPC109	China	China	Asia	2014	Burkholderia pseudomallei	human	177	1	1	4	3	1	3	1
5646	BPC110	China	China	Asia	2014	Burkholderia pseudomallei	human	1094	1	2	28	3	1	9	3
5647	BPC111	China	China	Asia	2014	Burkholderia pseudomallei	human	58	3	1	5	1	1	4	1
5648	BPC112	China	China	Asia	2014	Burkholderia pseudomallei	human	354	1	1	3	2	1	4	1
5649	BPC113	China	China	Asia	2014	Burkholderia pseudomallei	human	1480	3	3	2	1	1	3	3
5650	BPC114	China	China	Asia	2015	Burkholderia pseudomallei	human	1099	1	12	3	2	1	2	1
5651	BPC115	China	China	Asia	2015	Burkholderia pseudomallei	human	1095	1	12	3	2	1	2	3
5652	BPC116	China	China	Asia	2015	Burkholderia pseudomallei	human	1106	1	2	28	3	8	4	3
6037	Burkholderia pseudomallei	China	China	Asia		Burkholderia pseudomallei	human	1090	3	2	3	4	1	1	1
6038	Burkholderia pseudomallei	China	China	Asia		Burkholderia pseudomallei	human	30	1	4	6	1	5	4	1
6039	Burkholderia pseudomallei	China	China	Asia		Burkholderia pseudomallei	human	46	3	1	2	1	1	3	3
6040	Burkholderia pseudomallei	China	China	Asia		Burkholderia pseudomallei	human	58	3	1	5	1	1	4	1
6041	Burkholderia pseudomallei	China	China	Asia		Burkholderia pseudomallei	human	46	3	1	2	1	1	3	3
6042	Burkholderia pseudomallei	China	China	Asia		Burkholderia pseudomallei	human	46	3	1	2	1	1	3	3
6043	Burkholderia pseudomallei	China	China	Asia		Burkholderia pseudomallei	human	30	1	4	6	1	5	4	1
6044	Burkholderia pseudomallei	China	China	Asia		Burkholderia pseudomallei	human	46	3	1	2	1	1	3	3
63	NCTC03709	India	India	Asia	1932	Burkholderia mallei	animal	40	1	12	3	4	1	18	1
156	MaS1	India	India	Asia	2015	Burkholderia pseudomallei	environmental	119	4	4	6	4	1	1	1
158	Ma80	India	India	Asia	2015	Burkholderia pseudomallei	human	110	4	2	3	13	1	1	3
161	2000032026	India	India	Asia	1995	Burkholderia pseudomallei	unknown	43	1	12	10	2	1	2	1
166	Ma82	India	India	Asia	2015	Burkholderia pseudomallei	human	133	1	4	14	1	1	1	1
167	Ma81	India	India	Asia	2014	Burkholderia pseudomallei	human	124	1	2	3	4	1	1	3
198	2000031064	India	India	Asia		Burkholderia mallei	unknown	40	1	12	3	4	1	18	1
200	2000031066	India	India	Asia		Burkholderia mallei	unknown	40	1	12	3	4	1	18	1
207	2002734316	India	India	Asia	1932	Burkholderia mallei	animal	40	1	12	3	4	1	18	1
2406	Indian 1	India	India	Asia		Burkholderia pseudomallei	human	854	4	2	6	2	1	1	1
2407	Indian 2	India	India	Asia		Burkholderia pseudomallei	human	855	30	2	52	1	1	2	1
2408	Indian 4	India	India	Asia		Burkholderia pseudomallei	human	856	4	2	10	2	1	2	1
2409	Indian 5	India	India	Asia		Burkholderia pseudomallei	human	857	4	12	3	2	1	8	3
2410	Indian 6	India	India	Asia		Burkholderia pseudomallei	human	858	1	12	3	2	1	1	1
2411	Indian 7	India	India	Asia		Burkholderia pseudomallei	human	859	4	12	3	2	1	1	1
4163	Ma-1	India	India	Asia	2006	Burkholderia pseudomallei	human	1368	1	4	6	4	1	1	3
4164	Ma-2	India	India	Asia	2007	Burkholderia pseudomallei	human	1369	1	2	6	4	6	1	3
4165	Ma-3	India	India	Asia	2007	Burkholderia pseudomallei	human	1368	1	4	6	4	1	1	3
4166	Ma-4	India	India	Asia	2007	Burkholderia pseudomallei	human	1368	1	4	6	4	1	1	3
4167	Ma-5	India	India	Asia	2008	Burkholderia pseudomallei	human	1370	1	1	6	4	1	2	3
4168	Ma-8	India	India	Asia	2008	Burkholderia pseudomallei	human	1371	4	4	6	4	1	2	3
4169	Ma-9	India	India	Asia	2008	Burkholderia pseudomallei	human	1368	1	4	6	4	1	1	3
4170	Ma-10	India	India	Asia	2009	Burkholderia pseudomallei	human	1370	1	1	6	4	1	2	3
4171	Ma-15	India	India	Asia	2009	Burkholderia pseudomallei	human	1371	4	4	6	4	1	2	3
4172	Ma-16	India	India	Asia	2009	Burkholderia pseudomallei	human	1368	1	4	6	4	1	1	3
4173	Ma-17	India	India	Asia	2009	Burkholderia pseudomallei	human	1368	1	4	6	4	1	1	3
4174	Ma-18	India	India	Asia	2009	Burkholderia pseudomallei	human	1368	1	4	6	4	1	1	3
4175	Ma-20	India	India	Asia	2010	Burkholderia pseudomallei	human	1368	1	4	6	4	1	1	3
4176	Ma-23	India	India	Asia	2010	Burkholderia pseudomallei	human	1372	4	4	6	4	1	1	3
4177	Ma-24	India	India	Asia	2010	Burkholderia pseudomallei	human	1368	1	4	6	4	1	1	3
4178	Ma-25	India	India	Asia	2010	Burkholderia pseudomallei	human	1373	1	4	6	1	1	1	3
4179	Ma-26	India	India	Asia	2010	Burkholderia pseudomallei	human	1374	4	4	3	4	5	1	3
4180	Ma-27	India	India	Asia	2010	Burkholderia pseudomallei	human	1368	1	4	6	4	1	1	3
4181	Ma-28	India	India	Asia	2010	Burkholderia pseudomallei	human	1375	4	1	3	2	171	2	3
4182	Ma-29	India	India	Asia	2011	Burkholderia pseudomallei	human	1368	1	4	6	4	1	1	3
4183	Ma-30	India	India	Asia	2011	Burkholderia pseudomallei	human	1368	1	4	6	4	1	1	3
4217	Ma-19	India	India	Asia	2009	Burkholderia pseudomallei	human	1375	4	1	3	2	171	2	3
4218	Ma-21	India	India	Asia	2010	Burkholderia pseudomallei	human	1375	4	1	3	2	171	2	3
4219	Ma143	India	India	Asia	2015	Burkholderia pseudomallei	human	1379	1	2	3	1	6	2	3
4220	B19522	India	India	Asia	2015	Burkholderia pseudomallei	human	1380	1	12	14	4	1	1	1
4547	cm_manipal	India	India	Asia	2014	Burkholderia pseudomallei	human	1478	4	12	6	2	1	8	3
4630	Ma83	India	India	Asia	2014	Burkholderia pseudomallei	human	42	1	12	6	2	1	2	1
4631	Ma84	India	India	Asia	2015	Burkholderia pseudomallei	human	960	1	2	3	2	1	1	3
4632	Ma85	India	India	Asia	2008	Burkholderia pseudomallei	human	1368	1	4	6	4	1	1	3
4633	Ma86	India	India	Asia	2010	Burkholderia pseudomallei	human	1368	1	4	6	4	1	1	3
4634	Ma87	India	India	Asia	2014	Burkholderia pseudomallei	human	1368	1	4	6	4	1	1	3
4635	Ma88	India	India	Asia	2010	Burkholderia pseudomallei	human	1368	1	4	6	4	1	1	3
4636	Ma89	India	India	Asia	2010	Burkholderia pseudomallei	human	1368	1	4	6	4	1	1	3
4787	B25	India	India	Asia	2007	Burkholderia pseudomallei	human	1506	1	1	3	4	20	1	3
4788	108	India	India	Asia	2012	Burkholderia pseudomallei	human	1507	1	4	3	4	1	1	3
4789	MA8	India	India	Asia	2008	Burkholderia pseudomallei	human	1508	4	4	6	2	1	2	3
4790	MA31	India	India	Asia	2011	Burkholderia pseudomallei	human	1509	1	1	6	2	171	2	3
4791	MA33	India	India	Asia	2011	Burkholderia pseudomallei	human	1510	1	1	3	2	1	2	3
4792	MA37	India	India	Asia	2012	Burkholderia pseudomallei	human	1511	1	1	3	2	171	2	3
4793	MA38	India	India	Asia	2012	Burkholderia pseudomallei	human	1512	1	1	3	4	1	2	3
4794	MA44	India	India	Asia	2012	Burkholderia pseudomallei	human	1513	1	2	6	4	1	1	3
4795	MA46	India	India	Asia	2012	Burkholderia pseudomallei	human	1514	1	12	6	2	1	1	1
4796	MA48	India	India	Asia	2012	Burkholderia pseudomallei	human	1515	1	12	6	4	1	2	1
4797	MA49	India	India	Asia	2014	Burkholderia pseudomallei	human	1516	1	4	6	4	1	1	1
4798	MA54	India	India	Asia	2013	Burkholderia pseudomallei	human	1517	1	12	6	4	1	1	3
4799	MA61	India	India	Asia	2013	Burkholderia pseudomallei	human	1518	1	2	3	4	1	2	3
4800	MA63	India	India	Asia	2013	Burkholderia pseudomallei	human	1519	4	12	6	2	1	2	3
4801	MA65	India	India	Asia	2013	Burkholderia pseudomallei	human	1520	4	4	6	1	1	1	3
4987	H103360117	India	India	Asia	2010	Burkholderia pseudomallei	unknown	1427	4	2	3	2	1	1	1
4992	Ma 85	India	India	Asia	2015	Burkholderia pseudomallei	human	1550	1	4	3	4	20	1	3
4993	MA84	India	India	Asia	2016	Burkholderia pseudomallei	human	1551	4	12	6	4	1	2	11
4994	IBT 3129	India	India	Asia		Burkholderia pseudomallei	human	1552	4	4	3	4	1	2	3
4995	IBT 893	India	India	Asia		Burkholderia pseudomallei	human	1553	1	4	3	4	1	2	20
4996	IB 926	India	India	Asia		Burkholderia pseudomallei	human	1554	1	2	14	4	1	2	20
4997	IE 296	India	India	Asia		Burkholderia pseudomallei	human	1552	4	4	3	4	1	2	3
4998	Ma 144	India	India	Asia	2014	Burkholderia pseudomallei	human	1555	4	2	10	2	1	1	3
4999	Ma145	India	India	Asia	2014	Burkholderia pseudomallei	human	1555	4	2	10	2	1	1	3
5000	Ma 146	India	India	Asia	2014	Burkholderia pseudomallei	human	1555	4	2	10	2	1	1	3
5001	Ma 147	India	India	Asia	2015	Burkholderia pseudomallei	human	1556	4	4	10	4	8	18	1
5002	Ma 148	India	India	Asia	2015	Burkholderia pseudomallei	human	1555	4	2	10	2	1	1	3
5003	Ma149	India	India	Asia	2015	Burkholderia pseudomallei	human	1557	1	20	6	1	1	2	1
5004	Ma154	India	India	Asia	2016	Burkholderia pseudomallei	human	1051	1	12	6	1	1	2	1
5005	Ma 156	India	India	Asia	2015	Burkholderia pseudomallei	human	300	1	1	3	1	1	4	1
5234	5234	India	India	Asia	2016	Burkholderia pseudomallei	human	1639	1	12	6	4	20	2	3
5235	5235	India	India	Asia	2016	Burkholderia pseudomallei	human	1630	1	12	10	2	1	1	3
5236	5236	India	India	Asia	2016	Burkholderia pseudomallei	human	1635	4	2	6	4	1	1	3
5237	5237	India	India	Asia	2016	Burkholderia pseudomallei	human	1632	1	2	10	4	1	2	3
5238	5238	India	India	Asia	2016	Burkholderia pseudomallei	human	1633	1	2	6	2	20	2	3
5239	5239	India	India	Asia	2016	Burkholderia pseudomallei	human	1631	1	12	10	4	1	1	3
5240	5240	India	India	Asia	2015	Burkholderia pseudomallei	human	1636	4	2	10	1	1	3	1
5241	5241	India	India	Asia	2015	Burkholderia pseudomallei	human	1634	1	2	3	2	20	42	3
5242	5242	India	India	Asia	2015	Burkholderia pseudomallei	human	1637	4	4	10	2	5	2	1
5243	5243	India	India	Asia	2015	Burkholderia pseudomallei	human	1638	4	12	10	2	1	2	1
5496	92	India	India	Asia	2010	Burkholderia pseudomallei	human	1368	1	4	6	4	1	1	3
5497	112	India	India	Asia	2012	Burkholderia pseudomallei	human	1375	4	1	3	2	171	2	3
5498	114	India	India	Asia	2012	Burkholderia pseudomallei	human	1508	4	4	6	2	1	2	3
5499	115	India	India	Asia	2012	Burkholderia pseudomallei	human	1507	1	4	3	4	1	1	3
5500	121	India	India	Asia	2012	Burkholderia pseudomallei	human	1506	1	1	3	4	20	1	3
5501	122	India	India	Asia	2012	Burkholderia pseudomallei	human	960	1	2	3	2	1	1	3
5502	124	India	India	Asia	2012	Burkholderia pseudomallei	human	1141	1	2	14	2	1	1	1
5503	Ma-6	India	India	Asia	2008	Burkholderia pseudomallei	human	550	1	4	6	2	1	2	3
5504	Ma-7	India	India	Asia	2008	Burkholderia pseudomallei	human	1368	1	4	6	4	1	1	3
5505	Ma-11	India	India	Asia	2009	Burkholderia pseudomallei	human	293	1	4	6	2	1	1	3
5506	Ma-12	India	India	Asia	2009	Burkholderia pseudomallei	human	405	1	4	6	2	1	2	1
5507	Ma-13	India	India	Asia	2009	Burkholderia pseudomallei	human	293	1	4	6	2	1	1	3
5508	Ma-14	India	India	Asia	2008	Burkholderia pseudomallei	human	1368	1	4	6	4	1	1	3
5509	Ma-22	India	India	Asia	2010	Burkholderia pseudomallei	human	405	1	4	6	2	1	2	1
5510	Ma-32	India	India	Asia	2011	Burkholderia pseudomallei	human	1507	1	4	3	4	1	1	3
5511	Ma-34	India	India	Asia	2011	Burkholderia pseudomallei	human	859	4	12	3	2	1	1	1
5512	Ma-35	India	India	Asia	2012	Burkholderia pseudomallei	human	1051	1	12	6	1	1	2	1
5513	Ma-36	India	India	Asia	2012	Burkholderia pseudomallei	human	1372	4	4	6	4	1	1	3
5514	Ma-39	India	India	Asia	2012	Burkholderia pseudomallei	human	1372	4	4	6	4	1	1	3
5515	Ma-40	India	India	Asia	2012	Burkholderia pseudomallei	human	1512	1	1	3	4	1	2	3
5516	Ma-41	India	India	Asia	2012	Burkholderia pseudomallei	human	1370	1	1	6	4	1	2	3
5517	Ma-42	India	India	Asia	2012	Burkholderia pseudomallei	human	468	1	2	3	4	1	2	1
5518	Ma-43	India	India	Asia	2012	Burkholderia pseudomallei	human	1375	4	1	3	2	171	2	3
5519	Ma-45	India	India	Asia	2012	Burkholderia pseudomallei	human	1512	1	1	3	4	1	2	3
5520	Ma-47	India	India	Asia	2012	Burkholderia pseudomallei	human	42	1	12	6	2	1	2	1
5521	Ma51	India	India	Asia	2012	Burkholderia pseudomallei	human	1368	1	4	6	4	1	1	3
5522	Ma52	India	India	Asia	2013	Burkholderia pseudomallei	human	1513	1	2	6	4	1	1	3
5523	Ma53	India	India	Asia	2013	Burkholderia pseudomallei	human	1368	1	4	6	4	1	1	3
5524	Ma55	India	India	Asia	2013	Burkholderia pseudomallei	human	1368	1	4	6	4	1	1	3
5525	Ma56	India	India	Asia	2013	Burkholderia pseudomallei	human	1368	1	4	6	4	1	1	3
5526	Ma57	India	India	Asia	2013	Burkholderia pseudomallei	human	1368	1	4	6	4	1	1	3
5527	Ma58	India	India	Asia	2013	Burkholderia pseudomallei	human	42	1	12	6	2	1	2	1
5528	Ma59	India	India	Asia	2013	Burkholderia pseudomallei	human	1368	1	4	6	4	1	1	3
5529	Ma60	India	India	Asia	2013	Burkholderia pseudomallei	human	1517	1	12	6	4	1	1	3
5530	Ma62	India	India	Asia	2013	Burkholderia pseudomallei	human	42	1	12	6	2	1	2	1
5531	Ma64	India	India	Asia	2013	Burkholderia pseudomallei	human	1373	1	4	6	1	1	1	3
5532	Ma66	India	India	Asia	2013	Burkholderia pseudomallei	human	1373	1	4	6	1	1	1	3
5533	Ma67	India	India	Asia	2013	Burkholderia pseudomallei	human	1373	1	4	6	1	1	1	3
5534	Ma68	India	India	Asia	2013	Burkholderia pseudomallei	human	1478	4	12	6	2	1	8	3
5535	Ma69	India	India	Asia	2013	Burkholderia pseudomallei	human	1478	4	12	6	2	1	8	3
5536	Ma70	India	India	Asia	2013	Burkholderia pseudomallei	human	1478	4	12	6	2	1	8	3
5537	Ma71	India	India	Asia	2014	Burkholderia pseudomallei	human	1478	4	12	6	2	1	8	3
5538	Ma72	India	India	Asia	2014	Burkholderia pseudomallei	human	42	1	12	6	2	1	2	1
5539	Ma73	India	India	Asia	2014	Burkholderia pseudomallei	human	124	1	2	3	4	1	1	3
5540	Ma74	India	India	Asia	2014	Burkholderia pseudomallei	human	124	1	2	3	4	1	1	3
5541	Ma75	India	India	Asia	2014	Burkholderia pseudomallei	human	124	1	2	3	4	1	1	3
5749	2	India	India	Asia	2016	Burkholderia pseudomallei	human	1684	1	4	13	2	8	1	1
5750	11	India	India	Asia	2007	Burkholderia pseudomallei	human	1685	1	4	3	2	29	2	3
5751	18	India	India	Asia	2013	Burkholderia pseudomallei	human	1686	4	2	3	4	1	1	3
5752	28	India	India	Asia	2008	Burkholderia pseudomallei	human	1687	4	12	6	3	1	2	11
5753	30	India	India	Asia	2006	Burkholderia pseudomallei	human	1688	1	12	3	4	1	1	3
5754	39	India	India	Asia	2006	Burkholderia pseudomallei	human	1689	4	4	14	4	1	1	3
5755	40	India	India	Asia	2010	Burkholderia pseudomallei	human	1686	4	2	3	4	1	1	3
5756	43	India	India	Asia	2006	Burkholderia pseudomallei	human	1686	4	2	3	4	1	1	3
5757	52	India	India	Asia	2006	Burkholderia pseudomallei	human	1688	1	12	3	4	1	1	3
5758	62	India	India	Asia	2013	Burkholderia pseudomallei	human	1686	4	2	3	4	1	1	3
5759	66	India	India	Asia	2006	Burkholderia pseudomallei	human	1688	1	12	3	4	1	1	3
5760	67	India	India	Asia	2005	Burkholderia pseudomallei	human	1690	4	12	6	1	1	2	3
5761	68	India	India	Asia	2005	Burkholderia pseudomallei	human	1691	4	2	6	2	1	2	3
5762	69	India	India	Asia	2006	Burkholderia pseudomallei	human	1688	1	12	3	4	1	1	3
5763	71	India	India	Asia	2009	Burkholderia pseudomallei	human	1692	1	4	3	2	1	1	3
5764	72	India	India	Asia	2011	Burkholderia pseudomallei	human	1692	1	4	3	2	1	1	3
5765	74	India	India	Asia	2009	Burkholderia pseudomallei	human	1686	4	2	3	4	1	1	3
5766	75	India	India	Asia	2009	Burkholderia pseudomallei	human	1686	4	2	3	4	1	1	3
5767	76	India	India	Asia	2010	Burkholderia pseudomallei	human	1686	4	2	3	4	1	1	3
5768	77	India	India	Asia	2010	Burkholderia pseudomallei	human	1686	4	2	3	4	1	1	3
5769	78	India	India	Asia	2010	Burkholderia pseudomallei	human	1686	4	2	3	4	1	1	3
5770	94	India	India	Asia	2016	Burkholderia pseudomallei	human	1693	1	12	2	2	1	1	3
5771	96	India	India	Asia	2006	Burkholderia pseudomallei	human	1692	1	4	3	2	1	1	3
5772	97	India	India	Asia	2008	Burkholderia pseudomallei	human	1694	4	4	6	4	5	8	3
5773	98	India	India	Asia	2008	Burkholderia pseudomallei	human	1695	4	12	14	4	1	1	1
5774	99	India	India	Asia	2008	Burkholderia pseudomallei	human	1696	4	12	6	4	5	2	3
5775	103	India	India	Asia	2013	Burkholderia pseudomallei	human	1686	4	2	3	4	1	1	3
5776	105	India	India	Asia	2010	Burkholderia pseudomallei	human	1688	1	12	3	4	1	1	3
5777	113	India	India	Asia	2010	Burkholderia pseudomallei	human	1692	1	4	3	2	1	1	3
5778	114	India	India	Asia	2016	Burkholderia pseudomallei	human	1686	4	2	3	4	1	1	3
5810	1	India	India	Asia	2016	Burkholderia pseudomallei	human	1152	1	4	3	4	1	2	3
5811	6	India	India	Asia	2016	Burkholderia pseudomallei	human	1478	4	12	6	2	1	8	3
5812	10	India	India	Asia	2016	Burkholderia pseudomallei	human	124	1	2	3	4	1	1	3
5813	14	India	India	Asia	2008	Burkholderia pseudomallei	human	1508	4	4	6	2	1	2	3
5814	15	India	India	Asia	2008	Burkholderia pseudomallei	human	1507	1	4	3	4	1	1	3
5815	19	India	India	Asia	2011	Burkholderia pseudomallei	human	1478	4	12	6	2	1	8	3
5816	25	India	India	Asia	2014	Burkholderia pseudomallei	human	1638	4	12	10	2	1	2	1
5817	33	India	India	Asia	2010	Burkholderia pseudomallei	human	1373	1	4	6	1	1	1	3
5818	34	India	India	Asia	2011	Burkholderia pseudomallei	human	1143	1	4	3	2	1	2	3
5819	38	India	India	Asia	2015	Burkholderia pseudomallei	human	1513	1	2	6	4	1	1	3
5820	45	India	India	Asia	2009	Burkholderia pseudomallei	human	1368	1	4	6	4	1	1	3
5821	57	India	India	Asia	2013	Burkholderia pseudomallei	human	1478	4	12	6	2	1	8	3
5822	70	India	India	Asia	2007	Burkholderia pseudomallei	human	124	1	2	3	4	1	1	3
5823	73	India	India	Asia	2006	Burkholderia pseudomallei	human	1550	1	4	3	4	20	1	3
5824	104	India	India	Asia	2013	Burkholderia pseudomallei	human	124	1	2	3	4	1	1	3
5825	107	India	India	Asia	2007	Burkholderia pseudomallei	human	960	1	2	3	2	1	1	3
5826	109	India	India	Asia	2005	Burkholderia pseudomallei	human	1124	4	4	10	2	1	2	1
5827	110	India	India	Asia	2005	Burkholderia pseudomallei	human	1143	1	4	3	2	1	2	3
5828	112	India	India	Asia	2005	Burkholderia pseudomallei	human	501	1	12	6	2	1	2	3
5829	115	India	India	Asia	2016	Burkholderia pseudomallei	human	124	1	2	3	4	1	1	3
6009	MAS2	India	India	Asia	2018	Burkholderia pseudomallei	environmental	1776	1	2	6	2	1	2	1
2290	Hiratsuka	Japan	Japan	Asia		Burkholderia pseudomallei	human	821	3	4	3	3	1	4	6
3249	H21-389	Japan	Japan	Asia	2010	Burkholderia pseudomallei	human	404	1	1	4	3	1	4	3
3250	H24-292	Japan	Japan	Asia	2012	Burkholderia pseudomallei	human	1057	3	1	3	3	1	2	3
5057	H29-38	Japan	Japan	Asia	2017	Burkholderia pseudomallei	human	1575	1	15	3	1	1	29	11
6005	BP2	Japan	Japan	Asia	2011	Burkholderia pseudomallei	human	1738	1	1	2	1	1	3	3
6006	BP6	Japan	Japan	Asia	2013	Burkholderia pseudomallei	human	1739	1	1	3	1	1	29	1
117	LE2	Laos	Laos	Asia		Burkholderia pseudomallei	unknown	70	3	4	11	3	5	4	6
138	LE1	Laos	Laos	Asia	1999	Burkholderia thailandensis	environmental	76	6	10	15	8	10	14	9
1132	MM76	Laos	Laos	Asia	2005	Burkholderia pseudomallei	human	488	1	1	3	3	1	3	1
1133	MM85	Laos	Laos	Asia	2005	Burkholderia pseudomallei	human	489	1	1	4	3	6	30	1
1134	MM56	Laos	Laos	Asia	2004	Burkholderia pseudomallei	human	491	1	1	13	1	1	3	1
1135	MM30	Laos	Laos	Asia	2004	Burkholderia pseudomallei	human	492	1	1	13	3	1	1	1
1136	MM45	Laos	Laos	Asia	2004	Burkholderia pseudomallei	human	495	1	2	2	1	6	4	1
1155	MM37	Laos	Laos	Asia	2004	Burkholderia pseudomallei	human	500	1	4	13	1	1	4	3
1156	MM12	Laos	Laos	Asia	2004	Burkholderia pseudomallei	human	502	3	1	2	2	1	4	1
1157	MM54	Laos	Laos	Asia	2005	Burkholderia pseudomallei	human	504	3	1	4	3	6	3	1
1158	MM70	Laos	Laos	Asia	2005	Burkholderia pseudomallei	human	507	3	1	11	3	5	4	6
1159	MM88	Laos	Laos	Asia	2005	Burkholderia pseudomallei	human	507	3	1	11	3	5	4	6
1160	MM39	Laos	Laos	Asia	2004	Burkholderia pseudomallei	human	511	3	2	11	3	1	4	6
1161	L23	Laos	Laos	Asia	2005	Burkholderia pseudomallei	human	512	3	4	4	3	5	4	6
1162	MM28	Laos	Laos	Asia	2004	Burkholderia pseudomallei	human	513	3	4	13	3	5	4	6
1163	MM87	Laos	Laos	Asia	2005	Burkholderia pseudomallei	human	485	1	1	2	2	6	4	1
3055	UI22545	Laos	Laos	Asia	2012	Burkholderia pseudomallei	human	488	1	1	3	3	1	3	1
3056	Lab 23847_1	Laos	Laos	Asia	2011	Burkholderia pseudomallei	human	658	1	4	2	1	1	4	3
3057	Lab 23847_2	Laos	Laos	Asia	2012	Burkholderia pseudomallei	human	376	1	4	2	3	8	4	3
3058	UI17749	Laos	Laos	Asia	2010	Burkholderia pseudomallei	human	1004	1	1	2	1	6	4	1
4409	ID14	Laos	Laos	Asia	2014	Burkholderia pseudomallei	human	1428	1	4	13	2	1	11	1
4410	ID17	Laos	Laos	Asia	2013	Burkholderia pseudomallei	human	1429	1	4	13	1	1	1	3
4982	SVE_77	Laos	Laos	Asia	2009	Burkholderia pseudomallei	unknown	1541	1	1	13	1	1	10	1
19	Ln34170	Malaysia	Malaysia	Asia		Burkholderia pseudomallei	human	17	1	2	3	1	1	1	1
47	Ln29564	Malaysia	Malaysia	Asia		Burkholderia pseudomallei	human	34	1	4	12	1	1	4	1
48	Ln31348	Malaysia	Malaysia	Asia		Burkholderia pseudomallei	human	34	1	4	12	1	1	4	1
77	SID 3783	Malaysia	Malaysia	Asia	1999	Burkholderia pseudomallei	human	46	3	1	2	1	1	3	3
78	SID 4151	Malaysia	Malaysia	Asia	1999	Burkholderia pseudomallei	human	46	3	1	2	1	1	3	3
415	MSHR0312	Malaysia	Malaysia	Asia	1994	Burkholderia pseudomallei	human	50	3	1	2	1	1	4	3
416	MSHR0313	Malaysia	Malaysia	Asia	1994	Burkholderia pseudomallei	human	50	3	1	2	1	1	4	3
417	MSHR0314	Malaysia	Malaysia	Asia	1994	Burkholderia pseudomallei	human	58	3	1	5	1	1	4	1
418	MSHR0315	Malaysia	Malaysia	Asia	1994	Burkholderia pseudomallei	human	232	1	1	28	1	1	4	3
419	MSHR0316	Malaysia	Malaysia	Asia	1994	Burkholderia pseudomallei	human	50	3	1	2	1	1	4	3
420	MSHR0317	Malaysia	Malaysia	Asia	1994	Burkholderia pseudomallei	human	273	3	4	2	3	1	2	3
421	MSHR0319	Malaysia	Malaysia	Asia	1994	Burkholderia pseudomallei	human	271	3	1	2	3	1	4	1
423	MSHR0320	Malaysia	Malaysia	Asia	1994	Burkholderia pseudomallei	human	250	1	3	3	3	5	1	1
424	MSHR0322	Malaysia	Malaysia	Asia	1994	Burkholderia pseudomallei	human	50	3	1	2	1	1	4	3
425	MSHR0323	Malaysia	Malaysia	Asia	1994	Burkholderia pseudomallei	human	272	3	3	3	2	1	19	1
685	MSHR0324	Malaysia	Malaysia	Asia	1994	Burkholderia pseudomallei	human	250	1	3	3	3	5	1	1
764	VW from infected rat	Malaysia	Malaysia	Asia	1967	Burkholderia pseudomallei	animal	367	3	1	11	1	1	3	1
803	USAMRU Malaysia 18	Malaysia	Malaysia	Asia	1964	Burkholderia pseudomallei	unknown	406	1	4	13	2	1	1	1
834	Antigen 25 Donut	Malaysia	Malaysia	Asia	1965	Burkholderia pseudomallei	unknown	46	3	1	2	1	1	3	3
836	Antigen 25 HP Trans-muc	Malaysia	Malaysia	Asia	1965	Burkholderia pseudomallei	unknown	46	3	1	2	1	1	3	3
837	Antigen 1188HP-R	Malaysia	Malaysia	Asia	1965	Burkholderia pseudomallei	unknown	46	3	1	2	1	1	3	3
838	Antigen 25 Medusa	Malaysia	Malaysia	Asia	1965	Burkholderia pseudomallei	unknown	46	3	1	2	1	1	3	3
839	Antigen 25 Smooth	Malaysia	Malaysia	Asia	1965	Burkholderia pseudomallei	unknown	46	3	1	2	1	1	3	3
840	Antigen 1691	Malaysia	Malaysia	Asia	1921	Burkholderia pseudomallei	human	46	3	1	2	1	1	3	3
957	USAMRU Malaysia 1	Malaysia	Malaysia	Asia	1964	Burkholderia pseudomallei	unknown	46	3	1	2	1	1	3	3
958	USAMRU Malaysia 3	Malaysia	Malaysia	Asia	1964	Burkholderia pseudomallei	unknown	46	3	1	2	1	1	3	3
959	USAMRU Malaysia 4	Malaysia	Malaysia	Asia	1964	Burkholderia pseudomallei	unknown	51	3	1	2	3	1	4	3
960	USAMRU Malaysia 5	Malaysia	Malaysia	Asia	1964	Burkholderia pseudomallei	unknown	46	3	1	2	1	1	3	3
961	USAMRU Malaysia 7	Malaysia	Malaysia	Asia	1964	Burkholderia pseudomallei	unknown	46	3	1	2	1	1	3	3
962	USAMRU Malaysia 8	Malaysia	Malaysia	Asia	1964	Burkholderia pseudomallei	unknown	46	3	1	2	1	1	3	3
963	USAMRU Malaysia 10	Malaysia	Malaysia	Asia	1964	Burkholderia pseudomallei	unknown	51	3	1	2	3	1	4	3
964	USAMRU Malaysia 11	Malaysia	Malaysia	Asia	1964	Burkholderia pseudomallei	unknown	46	3	1	2	1	1	3	3
965	USAMRU Malaysia 12	Malaysia	Malaysia	Asia	1964	Burkholderia pseudomallei	unknown	54	3	1	3	3	1	2	1
966	USAMRU Malaysia 13	Malaysia	Malaysia	Asia	1964	Burkholderia pseudomallei	unknown	46	3	1	2	1	1	3	3
967	USAMRU Malaysia 14	Malaysia	Malaysia	Asia	1964	Burkholderia pseudomallei	unknown	84	3	1	11	4	5	4	6
968	USAMRU Malaysia 15	Malaysia	Malaysia	Asia	1964	Burkholderia pseudomallei	unknown	84	3	1	11	4	5	4	6
969	USAMRU Malaysia 16	Malaysia	Malaysia	Asia	1964	Burkholderia pseudomallei	unknown	84	3	1	11	4	5	4	6
970	USAMRU Malaysia 17	Malaysia	Malaysia	Asia	1964	Burkholderia pseudomallei	unknown	84	3	1	11	4	5	4	6
971	USAMRU Malaysia 19	Malaysia	Malaysia	Asia	1964	Burkholderia pseudomallei	unknown	406	1	4	13	2	1	1	1
972	USAMRU Malaysia 22	Malaysia	Malaysia	Asia	1964	Burkholderia pseudomallei	unknown	46	3	1	2	1	1	3	3
973	USAMRU Malaysia 23	Malaysia	Malaysia	Asia	1964	Burkholderia pseudomallei	unknown	46	3	1	2	1	1	3	3
974	USAMRU Malaysia 24	Malaysia	Malaysia	Asia	1964	Burkholderia pseudomallei	unknown	46	3	1	2	1	1	3	3
975	USAMRU Malaysia 25	Malaysia	Malaysia	Asia	1964	Burkholderia pseudomallei	unknown	46	3	1	2	1	1	3	3
976	USAMRU Malaysia 26	Malaysia	Malaysia	Asia	1964	Burkholderia pseudomallei	unknown	51	3	1	2	3	1	4	3
977	USAMRU Malaysia 27	Malaysia	Malaysia	Asia	1964	Burkholderia pseudomallei	unknown	51	3	1	2	3	1	4	3
978	USAMRU Malaysia 28	Malaysia	Malaysia	Asia	1964	Burkholderia pseudomallei	unknown	289	3	4	11	4	5	4	6
979	USAMRU Malaysia 29	Malaysia	Malaysia	Asia	1964	Burkholderia pseudomallei	unknown	46	3	1	2	1	1	3	3
980	USAMRU Malaysia 30	Malaysia	Malaysia	Asia	1964	Burkholderia pseudomallei	unknown	46	3	1	2	1	1	3	3
981	USAMRU Malaysia 31	Malaysia	Malaysia	Asia	1964	Burkholderia pseudomallei	unknown	51	3	1	2	3	1	4	3
982	USAMRU Malaysia 32	Malaysia	Malaysia	Asia	1964	Burkholderia pseudomallei	unknown	46	3	1	2	1	1	3	3
983	WRAIR 294	Malaysia	Malaysia	Asia	1964	Burkholderia pseudomallei	unknown	51	3	1	2	3	1	4	3
984	WRAIR 1188	Malaysia	Malaysia	Asia	1964	Burkholderia pseudomallei	human	99	1	1	4	1	1	4	1
987	MSHR0158	Malaysia	Malaysia	Asia	1992	Burkholderia pseudomallei	human	426	1	4	2	2	1	19	3
1013	MSHR1732	Malaysia	Malaysia	Asia	2003	Burkholderia pseudomallei	human	438	1	1	2	3	1	2	1
1740	000073-0234	Malaysia	Malaysia	Asia	1967	Burkholderia pseudomallei	animal	661	3	1	2	1	1	1	3
1932	PHLS 79	Malaysia	Malaysia	Asia		Burkholderia pseudomallei	human	708	3	1	11	4	1	29	1
2093	MSHR3035	Malaysia	Malaysia	Asia	2008	Burkholderia pseudomallei	animal	414	3	1	2	1	8	4	3
2488	MSHR0318	Malaysia	Malaysia	Asia	1994	Burkholderia pseudomallei	human	272	3	3	3	2	1	19	1
2489	MSHR0325	Malaysia	Malaysia	Asia	1994	Burkholderia pseudomallei	human	250	1	3	3	3	5	1	1
2490	MSHR0326	Malaysia	Malaysia	Asia	1994	Burkholderia pseudomallei	human	50	3	1	2	1	1	4	3
2491	MSHR0327	Malaysia	Malaysia	Asia	1994	Burkholderia pseudomallei	human	84	3	1	11	4	5	4	6
2492	MSHR0330	Malaysia	Malaysia	Asia	1994	Burkholderia pseudomallei	human	232	1	1	28	1	1	4	3
2493	MSHR0331	Malaysia	Malaysia	Asia	1994	Burkholderia pseudomallei	human	50	3	1	2	1	1	4	3
2507	MSHR4358	Malaysia	Malaysia	Asia	1994	Burkholderia pseudomallei	human	50	3	1	2	1	1	4	3
2508	MSHR4359	Malaysia	Malaysia	Asia	1994	Burkholderia pseudomallei	human	50	3	1	2	1	1	4	3
2509	MSHR4360	Malaysia	Malaysia	Asia	1994	Burkholderia pseudomallei	human	50	3	1	2	1	1	4	3
2510	MSHR4361	Malaysia	Malaysia	Asia	1994	Burkholderia pseudomallei	human	50	3	1	2	1	1	4	3
2511	MSHR4362	Malaysia	Malaysia	Asia	1994	Burkholderia pseudomallei	human	271	3	1	2	3	1	4	1
2512	MSHR4363	Malaysia	Malaysia	Asia	1994	Burkholderia pseudomallei	human	875	3	1	2	42	1	4	3
2513	MSHR4364	Malaysia	Malaysia	Asia	1994	Burkholderia pseudomallei	human	232	1	1	28	1	1	4	3
2514	MSHR4367	Malaysia	Malaysia	Asia	1994	Burkholderia pseudomallei	human	232	1	1	28	1	1	4	3
2515	MSHR4369	Malaysia	Malaysia	Asia	1994	Burkholderia pseudomallei	human	232	1	1	28	1	1	4	3
2516	MSHR4370	Malaysia	Malaysia	Asia	1994	Burkholderia pseudomallei	human	271	3	1	2	3	1	4	1
2517	MSHR4371	Malaysia	Malaysia	Asia	1994	Burkholderia pseudomallei	human	875	3	1	2	42	1	4	3
2693	MSHR5078	Malaysia	Malaysia	Asia	2011	Burkholderia pseudomallei	human	50	3	1	2	1	1	4	3
2694	MSHR5084	Malaysia	Malaysia	Asia	2011	Burkholderia pseudomallei	human	658	1	4	2	1	1	4	3
2695	MSHR5087	Malaysia	Malaysia	Asia	2011	Burkholderia pseudomallei	human	881	4	1	6	1	8	60	1
2696	MSHR5089	Malaysia	Malaysia	Asia	2011	Burkholderia pseudomallei	human	881	4	1	6	1	8	60	1
2697	MSHR5091	Malaysia	Malaysia	Asia	2011	Burkholderia pseudomallei	human	881	4	1	6	1	8	60	1
2698	MSHR5093	Malaysia	Malaysia	Asia	2011	Burkholderia pseudomallei	human	881	4	1	6	1	8	60	1
2699	MSHR5095	Malaysia	Malaysia	Asia	2011	Burkholderia pseudomallei	human	881	4	1	6	1	8	60	1
2700	MSHR5097	Malaysia	Malaysia	Asia	2011	Burkholderia pseudomallei	human	881	4	1	6	1	8	60	1
2701	MSHR5099	Malaysia	Malaysia	Asia	2011	Burkholderia pseudomallei	human	658	1	4	2	1	1	4	3
2702	MSHR5104	Malaysia	Malaysia	Asia	2011	Burkholderia pseudomallei	human	881	4	1	6	1	8	60	1
2703	MSHR5105	Malaysia	Malaysia	Asia	2011	Burkholderia pseudomallei	human	881	4	1	6	1	8	60	1
2704	MSHR5107	Malaysia	Malaysia	Asia	2011	Burkholderia pseudomallei	human	881	4	1	6	1	8	60	1
2843	MSHR6363	Malaysia	Malaysia	Asia	2012	Burkholderia pseudomallei	human	84	3	1	11	4	5	4	6
2844	MSHR6364	Malaysia	Malaysia	Asia	2012	Burkholderia pseudomallei	human	84	3	1	11	4	5	4	6
2845	MSHR6367	Malaysia	Malaysia	Asia	2012	Burkholderia pseudomallei	human	84	3	1	11	4	5	4	6
2846	MSHR6369	Malaysia	Malaysia	Asia	2012	Burkholderia pseudomallei	human	84	3	1	11	4	5	4	6
2847	MSHR6372	Malaysia	Malaysia	Asia	2012	Burkholderia pseudomallei	human	84	3	1	11	4	5	4	6
2848	MSHR6381	Malaysia	Malaysia	Asia	2012	Burkholderia pseudomallei	human	881	4	1	6	1	8	60	1
2849	MSHR6385	Malaysia	Malaysia	Asia	2012	Burkholderia pseudomallei	human	881	4	1	6	1	8	60	1
2850	MSHR6386	Malaysia	Malaysia	Asia	2012	Burkholderia pseudomallei	human	881	4	1	6	1	8	60	1
2851	MSHR6387	Malaysia	Malaysia	Asia	2012	Burkholderia pseudomallei	human	881	4	1	6	1	8	60	1
2852	MSHR6389	Malaysia	Malaysia	Asia	2012	Burkholderia pseudomallei	human	881	4	1	6	1	8	60	1
2853	MSHR6390	Malaysia	Malaysia	Asia	2012	Burkholderia pseudomallei	human	881	4	1	6	1	8	60	1
2854	MSHR6392	Malaysia	Malaysia	Asia	2012	Burkholderia pseudomallei	human	881	4	1	6	1	8	60	1
2855	MSHR6401	Malaysia	Malaysia	Asia	2012	Burkholderia pseudomallei	human	881	4	1	6	1	8	60	1
2856	MSHR6404	Malaysia	Malaysia	Asia	2012	Burkholderia pseudomallei	human	881	4	1	6	1	8	60	1
2857	MSHR6408	Malaysia	Malaysia	Asia	2012	Burkholderia pseudomallei	human	881	4	1	6	1	8	60	1
2858	MSHR6409	Malaysia	Malaysia	Asia	2012	Burkholderia pseudomallei	human	881	4	1	6	1	8	60	1
2859	MSHR6410	Malaysia	Malaysia	Asia	2012	Burkholderia pseudomallei	human	881	4	1	6	1	8	60	1
2860	MSHR6411	Malaysia	Malaysia	Asia	2012	Burkholderia pseudomallei	human	881	4	1	6	1	8	60	1
2861	MSHR6414	Malaysia	Malaysia	Asia	2012	Burkholderia pseudomallei	human	881	4	1	6	1	8	60	1
2862	MSHR6415	Malaysia	Malaysia	Asia	2012	Burkholderia pseudomallei	human	881	4	1	6	1	8	60	1
2863	MSHR6418	Malaysia	Malaysia	Asia	2012	Burkholderia pseudomallei	human	881	4	1	6	1	8	60	1
2864	MSHR6419	Malaysia	Malaysia	Asia	2012	Burkholderia pseudomallei	human	50	3	1	2	1	1	4	3
2865	MSHR6761	Malaysia	Malaysia	Asia	2012	Burkholderia pseudomallei	human	50	3	1	2	1	1	4	3
2866	MSHR6762	Malaysia	Malaysia	Asia	2012	Burkholderia pseudomallei	human	50	3	1	2	1	1	4	3
2867	MSHR6766	Malaysia	Malaysia	Asia	2012	Burkholderia pseudomallei	human	50	3	1	2	1	1	4	3
2868	MSHR6769	Malaysia	Malaysia	Asia	2012	Burkholderia pseudomallei	human	881	4	1	6	1	8	60	1
2869	MSHR6774	Malaysia	Malaysia	Asia	2012	Burkholderia pseudomallei	human	881	4	1	6	1	8	60	1
2870	MSHR6778	Malaysia	Malaysia	Asia	2012	Burkholderia pseudomallei	human	881	4	1	6	1	8	60	1
2871	MSHR6780	Malaysia	Malaysia	Asia	2012	Burkholderia pseudomallei	human	881	4	1	6	1	8	60	1
2872	MSHR6785	Malaysia	Malaysia	Asia	2012	Burkholderia pseudomallei	human	881	4	1	6	1	8	60	1
2873	MSHR6789	Malaysia	Malaysia	Asia	2012	Burkholderia pseudomallei	human	881	4	1	6	1	8	60	1
2874	MSHR6793	Malaysia	Malaysia	Asia	2012	Burkholderia pseudomallei	human	997	4	1	13	1	8	60	1
2875	MSHR6802	Malaysia	Malaysia	Asia	2012	Burkholderia pseudomallei	human	881	4	1	6	1	8	60	1
2876	MSHR6803	Malaysia	Malaysia	Asia	2012	Burkholderia pseudomallei	human	881	4	1	6	1	8	60	1
2877	MSHR6806	Malaysia	Malaysia	Asia	2012	Burkholderia pseudomallei	human	881	4	1	6	1	8	60	1
2878	MSHR6816	Malaysia	Malaysia	Asia	2012	Burkholderia pseudomallei	human	46	3	1	2	1	1	3	3
2879	MSHR6822	Malaysia	Malaysia	Asia	2012	Burkholderia pseudomallei	human	881	4	1	6	1	8	60	1
2880	MSHR6824	Malaysia	Malaysia	Asia	2012	Burkholderia pseudomallei	human	271	3	1	2	3	1	4	1
2881	MSHR6828	Malaysia	Malaysia	Asia	2012	Burkholderia pseudomallei	human	881	4	1	6	1	8	60	1
3187	BP03S/2010/IMR	Malaysia	Malaysia	Asia	2010	Burkholderia pseudomallei	environmental	1034	4	60	3	2	1	1	3
3395	4001/07_A1	Malaysia	Malaysia	Asia	2007	Burkholderia pseudomallei	animal	1130	3	1	2	69	1	3	3
3396	3801/07_A2	Malaysia	Malaysia	Asia	2007	Burkholderia pseudomallei	animal	1130	3	1	2	69	1	3	3
3397	3625/07_A3	Malaysia	Malaysia	Asia	2007	Burkholderia pseudomallei	animal	1130	3	1	2	69	1	3	3
3398	5368/07_A4	Malaysia	Malaysia	Asia	2007	Burkholderia pseudomallei	animal	1130	3	1	2	69	1	3	3
3399	5368/07_A5	Malaysia	Malaysia	Asia	2007	Burkholderia pseudomallei	animal	1338	3	1	11	69	1	3	3
3400	16/08_B1	Malaysia	Malaysia	Asia	2008	Burkholderia pseudomallei	animal	46	3	1	2	1	1	3	3
3401	1630/08_B2	Malaysia	Malaysia	Asia	2008	Burkholderia pseudomallei	animal	46	3	1	2	1	1	3	3
3402	1630/08_B3	Malaysia	Malaysia	Asia	2008	Burkholderia pseudomallei	animal	46	3	1	2	1	1	3	3
3403	122/11_B4	Malaysia	Malaysia	Asia	2011	Burkholderia pseudomallei	animal	46	3	1	2	1	1	3	3
3404	844/12_B5	Malaysia	Malaysia	Asia	2012	Burkholderia pseudomallei	animal	46	3	1	2	1	1	3	3
3405	PHG/02/02S	Malaysia	Malaysia	Asia	2011	Burkholderia pseudomallei	environmental	1131	3	1	2	4	1	4	6
3406	PHG/02/01S	Malaysia	Malaysia	Asia	2011	Burkholderia pseudomallei	environmental	84	3	1	11	4	5	4	6
3407	NSB/05/01S	Malaysia	Malaysia	Asia	2011	Burkholderia pseudomallei	environmental	164	3	1	2	3	5	4	3
3408	PRK/02/01S	Malaysia	Malaysia	Asia	2011	Burkholderia pseudomallei	environmental	84	3	1	11	4	5	4	6
3409	PRK/17/01W	Malaysia	Malaysia	Asia	2011	Burkholderia pseudomallei	environmental	51	3	1	2	3	1	4	3
3410	NSB/02/01W	Malaysia	Malaysia	Asia	2011	Burkholderia pseudomallei	environmental	51	3	1	2	3	1	4	3
3411	SLG/06/01W	Malaysia	Malaysia	Asia	2011	Burkholderia pseudomallei	environmental	51	3	1	2	3	1	4	3
3412	M2003/190	Malaysia	Malaysia	Asia	2003	Burkholderia pseudomallei	unknown	46	3	1	2	1	1	3	3
3413	M2007/241	Malaysia	Malaysia	Asia	2007	Burkholderia pseudomallei	animal	1130	3	1	2	69	1	3	3
3414	M2008/367	Malaysia	Malaysia	Asia	2008	Burkholderia pseudomallei	animal	84	3	1	11	4	5	4	6
3415	M2008/806	Malaysia	Malaysia	Asia	2008	Burkholderia pseudomallei	animal	51	3	1	2	3	1	4	3
3416	M2010/853	Malaysia	Malaysia	Asia	2010	Burkholderia pseudomallei	animal	51	3	1	2	3	1	4	3
3417	M2011/184	Malaysia	Malaysia	Asia	2011	Burkholderia pseudomallei	animal	51	3	1	2	3	1	4	3
3418	M2011/241	Malaysia	Malaysia	Asia	2011	Burkholderia pseudomallei	animal	1130	3	1	2	69	1	3	3
3419	M2011/361	Malaysia	Malaysia	Asia	2011	Burkholderia pseudomallei	animal	84	3	1	11	4	5	4	6
3420	M2011/367	Malaysia	Malaysia	Asia	2011	Burkholderia pseudomallei	animal	84	3	1	11	4	5	4	6
3421	M2011/477	Malaysia	Malaysia	Asia	2011	Burkholderia pseudomallei	animal	51	3	1	2	3	1	4	3
3657	1	Malaysia	Malaysia	Asia	2009	Burkholderia pseudomallei	human	1317	3	4	2	1	5	4	3
3658	4	Malaysia	Malaysia	Asia	2009	Burkholderia pseudomallei	human	1318	3	4	2	1	6	4	3
3659	11	Malaysia	Malaysia	Asia	2010	Burkholderia pseudomallei	human	1319	3	1	11	2	5	4	6
3660	19	Malaysia	Malaysia	Asia	2012	Burkholderia pseudomallei	unknown	1320	3	2	11	4	5	4	6
3661	21	Malaysia	Malaysia	Asia	2012	Burkholderia pseudomallei	human	1321	1	4	2	3	5	2	3
3662	25	Malaysia	Malaysia	Asia	2013	Burkholderia pseudomallei	human	1322	3	12	11	1	5	4	6
3663	30	Malaysia	Malaysia	Asia	2013	Burkholderia pseudomallei	human	1323	3	1	11	4	5	4	1
3664	34	Malaysia	Malaysia	Asia	2011	Burkholderia pseudomallei	human	1324	1	1	11	34	5	4	1
3665	52	Malaysia	Malaysia	Asia	2014	Burkholderia pseudomallei	human	1325	4	26	3	1	5	22	1
3666	55	Malaysia	Malaysia	Asia	2008	Burkholderia pseudomallei	human	1326	12	2	2	5	3	1	1
3667	59	Malaysia	Malaysia	Asia	2014	Burkholderia pseudomallei	human	1327	3	1	3	4	1	2	1
3668	USM2	Malaysia	Malaysia	Asia	2009	Burkholderia pseudomallei	human	54	3	1	3	3	1	2	1
3669	USM3	Malaysia	Malaysia	Asia	2009	Burkholderia pseudomallei	human	54	3	1	3	3	1	2	1
3670	USM7	Malaysia	Malaysia	Asia	2009	Burkholderia pseudomallei	human	54	3	1	3	3	1	2	1
3671	USM15	Malaysia	Malaysia	Asia	2011	Burkholderia pseudomallei	human	54	3	1	3	3	1	2	1
3672	USM47	Malaysia	Malaysia	Asia	2013	Burkholderia pseudomallei	human	54	3	1	3	3	1	2	1
3673	USM48	Malaysia	Malaysia	Asia	2014	Burkholderia pseudomallei	human	54	3	1	3	3	1	2	1
3674	USM50	Malaysia	Malaysia	Asia	2014	Burkholderia pseudomallei	human	54	3	1	3	3	1	2	1
3675	USM43	Malaysia	Malaysia	Asia	2013	Burkholderia pseudomallei	human	54	3	1	3	3	1	2	1
3676	USM22	Malaysia	Malaysia	Asia	2013	Burkholderia pseudomallei	human	54	3	1	3	3	1	2	1
3677	USM27	Malaysia	Malaysia	Asia	2013	Burkholderia pseudomallei	human	54	3	1	3	3	1	2	1
3678	USM40	Malaysia	Malaysia	Asia	2010	Burkholderia pseudomallei	human	54	3	1	3	3	1	2	1
3679	USM8	Malaysia	Malaysia	Asia	2010	Burkholderia pseudomallei	human	371	1	12	6	2	1	4	1
3680	USM14	Malaysia	Malaysia	Asia	2011	Burkholderia pseudomallei	human	371	1	12	6	2	1	4	1
3681	USM24	Malaysia	Malaysia	Asia	2013	Burkholderia pseudomallei	human	371	1	12	6	2	1	4	1
3682	USM33	Malaysia	Malaysia	Asia	2011	Burkholderia pseudomallei	human	371	1	12	6	2	1	4	1
3683	USM35	Malaysia	Malaysia	Asia	2011	Burkholderia pseudomallei	human	371	1	12	6	2	1	4	1
3684	USM6	Malaysia	Malaysia	Asia	2009	Burkholderia pseudomallei	human	46	3	1	2	1	1	3	3
3685	USM45	Malaysia	Malaysia	Asia	2013	Burkholderia pseudomallei	human	46	3	1	2	1	1	3	3
3686	USM20	Malaysia	Malaysia	Asia	2012	Burkholderia pseudomallei	human	46	3	1	2	1	1	3	3
3687	USM57	Malaysia	Malaysia	Asia	2010	Burkholderia pseudomallei	human	46	3	1	2	1	1	3	3
3688	USM32	Malaysia	Malaysia	Asia	2011	Burkholderia pseudomallei	human	46	3	1	2	1	1	3	3
3689	USM61	Malaysia	Malaysia	Asia	2011	Burkholderia pseudomallei	human	46	3	1	2	1	1	3	3
3690	USM39	Malaysia	Malaysia	Asia	2010	Burkholderia pseudomallei	human	84	3	1	11	4	5	4	6
3691	USM9	Malaysia	Malaysia	Asia	2010	Burkholderia pseudomallei	human	84	3	1	11	4	5	4	6
3692	USM28	Malaysia	Malaysia	Asia	2013	Burkholderia pseudomallei	human	84	3	1	11	4	5	4	6
3693	USM64	Malaysia	Malaysia	Asia	2010	Burkholderia pseudomallei	human	84	3	1	11	4	5	4	6
3694	USM42	Malaysia	Malaysia	Asia	2009	Burkholderia pseudomallei	human	289	3	4	11	4	5	4	6
3695	USM44	Malaysia	Malaysia	Asia	2013	Burkholderia pseudomallei	human	289	3	4	11	4	5	4	6
3696	USM49	Malaysia	Malaysia	Asia	2014	Burkholderia pseudomallei	human	289	3	4	11	4	5	4	6
3697	USM13	Malaysia	Malaysia	Asia	2011	Burkholderia pseudomallei	human	289	3	4	11	4	5	4	6
3698	USM5	Malaysia	Malaysia	Asia	2009	Burkholderia pseudomallei	human	289	3	4	11	4	5	4	6
3699	USM63	Malaysia	Malaysia	Asia	2010	Burkholderia pseudomallei	human	289	3	4	11	4	5	4	6
3700	USM36	Malaysia	Malaysia	Asia	2012	Burkholderia pseudomallei	human	306	1	2	3	1	1	2	1
3701	USM53	Malaysia	Malaysia	Asia	2008	Burkholderia pseudomallei	human	306	1	2	3	1	1	2	1
3702	USM58	Malaysia	Malaysia	Asia	2012	Burkholderia pseudomallei	human	306	1	2	3	1	1	2	1
3703	USM37	Malaysia	Malaysia	Asia	2012	Burkholderia pseudomallei	human	306	1	2	3	1	1	2	1
3704	USM18	Malaysia	Malaysia	Asia	2011	Burkholderia pseudomallei	human	50	3	1	2	1	1	4	3
3705	USM51	Malaysia	Malaysia	Asia	2014	Burkholderia pseudomallei	human	50	3	1	2	1	1	4	3
3706	USM54	Malaysia	Malaysia	Asia	2008	Burkholderia pseudomallei	human	50	3	1	2	1	1	4	3
3707	USM41	Malaysia	Malaysia	Asia	2011	Burkholderia pseudomallei	human	50	3	1	2	1	1	4	3
3708	USM10	Malaysia	Malaysia	Asia	2010	Burkholderia pseudomallei	human	55	3	1	3	3	1	4	1
3709	USM23	Malaysia	Malaysia	Asia	2013	Burkholderia pseudomallei	human	55	3	1	3	3	1	4	1
3710	USM38	Malaysia	Malaysia	Asia	2012	Burkholderia pseudomallei	human	376	1	4	2	3	8	4	3
3711	USM17	Malaysia	Malaysia	Asia	2014	Burkholderia pseudomallei	human	376	1	4	2	3	8	4	3
3712	ZED46	Malaysia	Malaysia	Asia	2014	Burkholderia pseudomallei	human	51	3	1	2	3	1	4	3
3713	HANA31	Malaysia	Malaysia	Asia	2011	Burkholderia pseudomallei	human	507	3	1	11	3	5	4	6
3714	AMON29	Malaysia	Malaysia	Asia	2013	Burkholderia pseudomallei	human	271	3	1	2	3	1	4	1
3715	AMAR26	Malaysia	Malaysia	Asia	2013	Burkholderia pseudomallei	human	1322	3	12	11	1	5	4	6
3716	HAMZ56	Malaysia	Malaysia	Asia	2008	Burkholderia pseudomallei	human	1326	12	2	2	5	3	1	1
3717	MUNA	Malaysia	Malaysia	Asia	2011	Burkholderia thailandensis	human	77	6	10	15	8	9	14	8
3718	USM12	Malaysia	Malaysia	Asia	2011	Burkholderia pseudomallei	human	371	1	12	6	2	1	4	1
3804	KB5353/11	Malaysia	Malaysia	Asia	2011	Burkholderia pseudomallei	animal	84	3	1	11	4	5	4	6
3805	KB2967/11	Malaysia	Malaysia	Asia	2011	Burkholderia pseudomallei	animal	289	3	4	11	4	5	4	6
3806	M2011/254	Malaysia	Malaysia	Asia	2011	Burkholderia pseudomallei	animal	46	3	1	2	1	1	3	3
3807	M2011/594	Malaysia	Malaysia	Asia		Burkholderia pseudomallei	animal	46	3	1	2	1	1	3	3
3808	M2011/738	Malaysia	Malaysia	Asia	2011	Burkholderia pseudomallei	animal	51	3	1	2	3	1	4	3
3809	M2011/746	Malaysia	Malaysia	Asia	2011	Burkholderia pseudomallei	animal	46	3	1	2	1	1	3	3
3810	M2011/950	Malaysia	Malaysia	Asia	2011	Burkholderia pseudomallei	animal	205	1	1	2	3	1	4	1
3811	M2011/991	Malaysia	Malaysia	Asia	2011	Burkholderia pseudomallei	animal	51	3	1	2	3	1	4	3
3812	M2012/1017	Malaysia	Malaysia	Asia	2012	Burkholderia pseudomallei	animal	271	3	1	2	3	1	4	1
3813	M2013/006	Malaysia	Malaysia	Asia	2013	Burkholderia pseudomallei	animal	51	3	1	2	3	1	4	3
3814	M2013/577	Malaysia	Malaysia	Asia	2013	Burkholderia pseudomallei	animal	84	3	1	11	4	5	4	6
3815	M2013/1040	Malaysia	Malaysia	Asia	2013	Burkholderia pseudomallei	animal	51	3	1	2	3	1	4	3
3816	PHG/04/03S	Malaysia	Malaysia	Asia	2011	Burkholderia pseudomallei	environmental	51	3	1	2	3	1	4	3
3817	PHG/08/03W	Malaysia	Malaysia	Asia	2011	Burkholderia pseudomallei	environmental	46	3	1	2	1	1	3	3
3818	NSB/08/03W	Malaysia	Malaysia	Asia	2011	Burkholderia pseudomallei	environmental	84	3	1	11	4	5	4	6
3819	SLG/04/03W	Malaysia	Malaysia	Asia	2011	Burkholderia pseudomallei	environmental	84	3	1	11	4	5	4	6
3820	NSB/08/01W	Malaysia	Malaysia	Asia	2011	Burkholderia pseudomallei	environmental	84	3	1	11	4	5	4	6
3821	PRK/10/03S	Malaysia	Malaysia	Asia	2011	Burkholderia pseudomallei	environmental	1339	3	1	2	4	1	4	3
3839	Maran	Malaysia	Malaysia	Asia		Burkholderia pseudomallei	environmental	1342	4	12	3	2	1	1	3
3949	MSHR5079	Malaysia	Malaysia	Asia	2011	Burkholderia pseudomallei	human	50	3	1	2	1	1	4	3
3950	MSHR5102	Malaysia	Malaysia	Asia	2011	Burkholderia pseudomallei	human	658	1	4	2	1	1	4	3
3951	MSHR6808	Malaysia	Malaysia	Asia		Burkholderia pseudomallei	human	881	4	1	6	1	8	60	1
3953	MSHR5080	Malaysia	Malaysia	Asia	2011	Burkholderia pseudomallei	human	50	3	1	2	1	1	4	3
3954	MSHR5085	Malaysia	Malaysia	Asia	2010	Burkholderia pseudomallei	human	658	1	4	2	1	1	4	3
3955	MSHR5086	Malaysia	Malaysia	Asia	2010	Burkholderia pseudomallei	human	658	1	4	2	1	1	4	3
3956	MSHR5100	Malaysia	Malaysia	Asia	2011	Burkholderia pseudomallei	human	658	1	4	2	1	1	4	3
4014	USM16	Malaysia	Malaysia	Asia	2009	Burkholderia pseudomallei	human	1323	3	1	11	4	5	4	1
4015	USM60	Malaysia	Malaysia	Asia	2014	Burkholderia pseudomallei	human	10	1	1	13	1	1	1	1
4016	USM66	Malaysia	Malaysia	Asia	2014	Burkholderia pseudomallei	human	289	3	4	11	4	5	4	6
4017	USM68	Malaysia	Malaysia	Asia	2014	Burkholderia pseudomallei	human	369	3	1	2	1	5	4	3
4018	USM71	Malaysia	Malaysia	Asia	2014	Burkholderia pseudomallei	human	371	1	12	6	2	1	4	1
4019	USM72	Malaysia	Malaysia	Asia	2014	Burkholderia pseudomallei	human	402	3	1	2	3	1	2	1
4020	USM76	Malaysia	Malaysia	Asia	2014	Burkholderia pseudomallei	human	168	3	1	2	1	5	4	1
4021	USM82	Malaysia	Malaysia	Asia	2015	Burkholderia pseudomallei	human	368	3	1	2	3	8	4	1
4022	USM67	Malaysia	Malaysia	Asia	2014	Burkholderia pseudomallei	human	164	3	1	2	3	5	4	3
4023	USM73	Malaysia	Malaysia	Asia	2014	Burkholderia pseudomallei	human	164	3	1	2	3	5	4	3
4024	USM80	Malaysia	Malaysia	Asia	2014	Burkholderia pseudomallei	human	164	3	1	2	3	5	4	3
4025	USM74	Malaysia	Malaysia	Asia	2014	Burkholderia pseudomallei	human	271	3	1	2	3	1	4	1
4026	USM78	Malaysia	Malaysia	Asia	2014	Burkholderia pseudomallei	human	271	3	1	2	3	1	4	1
4027	USM79	Malaysia	Malaysia	Asia	2014	Burkholderia pseudomallei	human	271	3	1	2	3	1	4	1
4028	USM75	Malaysia	Malaysia	Asia	2014	Burkholderia pseudomallei	human	47	3	1	2	1	1	3	1
4029	USM77	Malaysia	Malaysia	Asia	2014	Burkholderia pseudomallei	human	47	3	1	2	1	1	3	1
4030	USM81	Malaysia	Malaysia	Asia	2014	Burkholderia pseudomallei	human	47	3	1	2	1	1	3	1
4031	USM83	Malaysia	Malaysia	Asia	2015	Burkholderia pseudomallei	human	47	3	1	2	1	1	3	1
4032	ABD12	Malaysia	Malaysia	Asia	2014	Burkholderia pseudomallei	human	1358	1	4	2	1	5	4	3
4033	NOR13	Malaysia	Malaysia	Asia	2014	Burkholderia pseudomallei	human	1359	3	4	11	4	5	4	1
4066	USM69	Malaysia	Malaysia	Asia	2011	Burkholderia pseudomallei	human	54	3	1	3	3	1	2	1
4067	USM65	Malaysia	Malaysia	Asia	2010	Burkholderia pseudomallei	human	1319	3	1	11	2	5	4	6
4074	USM	Malaysia	Malaysia	Asia	2008	Burkholderia pseudomallei	human	54	3	1	3	3	1	2	1
4088	M2014/759	Malaysia	Malaysia	Asia	2014	Burkholderia pseudomallei	animal	51	3	1	2	3	1	4	3
4089	NSB/02/01S	Malaysia	Malaysia	Asia	2011	Burkholderia pseudomallei	environmental	51	3	1	2	3	1	4	3
4090	NSB/02/02S	Malaysia	Malaysia	Asia	2011	Burkholderia pseudomallei	environmental	51	3	1	2	3	1	4	3
4091	NSB/02/03S	Malaysia	Malaysia	Asia	2011	Burkholderia pseudomallei	environmental	51	3	1	2	3	1	4	3
4092	NSB/08/01S	Malaysia	Malaysia	Asia	2011	Burkholderia pseudomallei	environmental	84	3	1	11	4	5	4	6
4093	NSB/08/02S	Malaysia	Malaysia	Asia	2011	Burkholderia pseudomallei	environmental	84	3	1	11	4	5	4	6
4094	NSB/08/03S	Malaysia	Malaysia	Asia	2011	Burkholderia pseudomallei	environmental	51	3	1	2	3	1	4	3
4095	PHG/02/03S	Malaysia	Malaysia	Asia	2011	Burkholderia pseudomallei	environmental	1131	3	1	2	4	1	4	6
4096	PHG/03/01S	Malaysia	Malaysia	Asia	2011	Burkholderia pseudomallei	environmental	51	3	1	2	3	1	4	3
4097	PHG/03/02S	Malaysia	Malaysia	Asia	2011	Burkholderia pseudomallei	environmental	51	3	1	2	3	1	4	3
4098	PHG/04/01S	Malaysia	Malaysia	Asia	2011	Burkholderia pseudomallei	environmental	51	3	1	2	3	1	4	3
4099	PHG/04/02S	Malaysia	Malaysia	Asia	2011	Burkholderia pseudomallei	environmental	51	3	1	2	3	1	4	3
4100	PHG/06/01S	Malaysia	Malaysia	Asia	2011	Burkholderia pseudomallei	environmental	46	3	1	2	1	1	3	3
4101	PHG/06/02S	Malaysia	Malaysia	Asia	2011	Burkholderia pseudomallei	environmental	46	3	1	2	1	1	3	3
4102	PHG/11/01S	Malaysia	Malaysia	Asia	2011	Burkholderia pseudomallei	environmental	46	3	1	2	1	1	3	3
4103	PHG/11/02S	Malaysia	Malaysia	Asia	2011	Burkholderia pseudomallei	environmental	46	3	1	2	1	1	3	3
4104	PHG/11/03S	Malaysia	Malaysia	Asia	2011	Burkholderia pseudomallei	environmental	84	3	1	11	4	5	4	6
4105	PHG/13/02S	Malaysia	Malaysia	Asia	2011	Burkholderia pseudomallei	environmental	46	3	1	2	1	1	3	3
4106	PHG/13/03S	Malaysia	Malaysia	Asia	2011	Burkholderia pseudomallei	environmental	46	3	1	2	1	1	3	3
4107	PHG/13/01W	Malaysia	Malaysia	Asia	2011	Burkholderia pseudomallei	environmental	46	3	1	2	1	1	3	3
4108	PHG/13/03W	Malaysia	Malaysia	Asia	2011	Burkholderia pseudomallei	environmental	46	3	1	2	1	1	3	3
4109	PHG/15/01S	Malaysia	Malaysia	Asia	2011	Burkholderia pseudomallei	environmental	46	3	1	2	1	1	3	3
4110	PHG/15/03S	Malaysia	Malaysia	Asia	2011	Burkholderia pseudomallei	environmental	51	3	1	2	3	1	4	3
4111	PHG/16/03S	Malaysia	Malaysia	Asia	2011	Burkholderia pseudomallei	environmental	46	3	1	2	1	1	3	3
4112	PHG/17/02S	Malaysia	Malaysia	Asia	2011	Burkholderia pseudomallei	environmental	51	3	1	2	3	1	4	3
4113	PHG/17/02W	Malaysia	Malaysia	Asia	2011	Burkholderia pseudomallei	environmental	51	3	1	2	3	1	4	3
4114	PHG/17/03S	Malaysia	Malaysia	Asia	2011	Burkholderia pseudomallei	environmental	51	3	1	2	3	1	4	3
4115	PHG/17/03W	Malaysia	Malaysia	Asia	2011	Burkholderia pseudomallei	environmental	51	3	1	2	3	1	4	3
4116	PHG/18/01W	Malaysia	Malaysia	Asia	2011	Burkholderia pseudomallei	environmental	51	3	1	2	3	1	4	3
4117	PHG/18/02S	Malaysia	Malaysia	Asia	2011	Burkholderia pseudomallei	environmental	51	3	1	2	3	1	4	3
4118	PHG/18/02W	Malaysia	Malaysia	Asia	2011	Burkholderia pseudomallei	environmental	51	3	1	2	3	1	4	3
4119	PHG/18/03S	Malaysia	Malaysia	Asia	2011	Burkholderia pseudomallei	environmental	51	3	1	2	3	1	4	3
4120	PHG/18/03W	Malaysia	Malaysia	Asia	2011	Burkholderia pseudomallei	environmental	46	3	1	2	1	1	3	3
4121	PRK/02/02S	Malaysia	Malaysia	Asia	2011	Burkholderia pseudomallei	environmental	84	3	1	11	4	5	4	6
4122	PRK/03/01S	Malaysia	Malaysia	Asia	2011	Burkholderia pseudomallei	environmental	51	3	1	2	3	1	4	3
4123	PRK/03/02S	Malaysia	Malaysia	Asia	2011	Burkholderia pseudomallei	environmental	84	3	1	11	4	5	4	6
4124	PRK/03/03S	Malaysia	Malaysia	Asia	2011	Burkholderia pseudomallei	environmental	84	3	1	11	4	5	4	6
4125	PRK/04/01S	Malaysia	Malaysia	Asia	2011	Burkholderia pseudomallei	environmental	51	3	1	2	3	1	4	3
4126	PRK/04/02S	Malaysia	Malaysia	Asia	2011	Burkholderia pseudomallei	environmental	84	3	1	11	4	5	4	6
4127	PRK/04/02W	Malaysia	Malaysia	Asia	2011	Burkholderia pseudomallei	environmental	84	3	1	11	4	5	4	6
4128	PRK/04/03S	Malaysia	Malaysia	Asia	2011	Burkholderia pseudomallei	environmental	51	3	1	2	3	1	4	3
4129	PRK/06/01S	Malaysia	Malaysia	Asia	2011	Burkholderia pseudomallei	environmental	51	3	1	2	3	1	4	3
4130	PRK/06/03S	Malaysia	Malaysia	Asia	2011	Burkholderia pseudomallei	environmental	84	3	1	11	4	5	4	6
4131	PRK/08/01S	Malaysia	Malaysia	Asia	2011	Burkholderia pseudomallei	environmental	84	3	1	11	4	5	4	6
4132	PRK/08/01W	Malaysia	Malaysia	Asia	2011	Burkholderia pseudomallei	environmental	1130	3	1	2	69	1	3	3
4133	PRK/08/02S	Malaysia	Malaysia	Asia	2011	Burkholderia pseudomallei	environmental	1130	3	1	2	69	1	3	3
4134	PRK/08/02W	Malaysia	Malaysia	Asia	2011	Burkholderia pseudomallei	environmental	84	3	1	11	4	5	4	6
4135	PRK/08/03S	Malaysia	Malaysia	Asia	2011	Burkholderia pseudomallei	environmental	84	3	1	11	4	5	4	6
4136	PRK/08/03W	Malaysia	Malaysia	Asia	2011	Burkholderia pseudomallei	environmental	84	3	1	11	4	5	4	6
4137	PRK/10/01S	Malaysia	Malaysia	Asia	2011	Burkholderia pseudomallei	environmental	51	3	1	2	3	1	4	3
4138	PRK/10/02S	Malaysia	Malaysia	Asia	2011	Burkholderia pseudomallei	environmental	51	3	1	2	3	1	4	3
4139	PRK/11/01S	Malaysia	Malaysia	Asia	2011	Burkholderia pseudomallei	environmental	46	3	1	2	1	1	3	3
4140	PRK/11/02S	Malaysia	Malaysia	Asia	2011	Burkholderia pseudomallei	environmental	46	3	1	2	1	1	3	3
4141	PRK/11/03S	Malaysia	Malaysia	Asia	2011	Burkholderia pseudomallei	environmental	84	3	1	11	4	5	4	6
4142	PRK/17/03W	Malaysia	Malaysia	Asia	2011	Burkholderia pseudomallei	environmental	51	3	1	2	3	1	4	3
4143	PRK/18/02S	Malaysia	Malaysia	Asia	2011	Burkholderia pseudomallei	environmental	51	3	1	2	3	1	4	3
4144	PRK/18/03S	Malaysia	Malaysia	Asia	2011	Burkholderia pseudomallei	environmental	51	3	1	2	3	1	4	3
4145	SLG/02/01S	Malaysia	Malaysia	Asia	2011	Burkholderia pseudomallei	environmental	51	3	1	2	3	1	4	3
4146	SLG/02/02S	Malaysia	Malaysia	Asia	2011	Burkholderia pseudomallei	environmental	51	3	1	2	3	1	4	3
4147	SLG/04/02S	Malaysia	Malaysia	Asia	2011	Burkholderia pseudomallei	environmental	84	3	1	11	4	5	4	6
4148	SLG/06/01S	Malaysia	Malaysia	Asia	2011	Burkholderia pseudomallei	environmental	51	3	1	2	3	1	4	3
4149	SLG/06/02W	Malaysia	Malaysia	Asia	2011	Burkholderia pseudomallei	environmental	51	3	1	2	3	1	4	3
4150	SLG/06/03S	Malaysia	Malaysia	Asia	2011	Burkholderia pseudomallei	environmental	46	3	1	2	1	1	3	3
4151	SLG/06/03W	Malaysia	Malaysia	Asia	2011	Burkholderia pseudomallei	environmental	51	3	1	2	3	1	4	3
4152	SLG/07/03S	Malaysia	Malaysia	Asia	2011	Burkholderia pseudomallei	environmental	84	3	1	11	4	5	4	6
4153	SLG/07/03W	Malaysia	Malaysia	Asia	2011	Burkholderia pseudomallei	environmental	84	3	1	11	4	5	4	6
4154	CB	Malaysia	Malaysia	Asia		Burkholderia pseudomallei	human	46	3	1	2	1	1	3	3
4155	CS	Malaysia	Malaysia	Asia		Burkholderia pseudomallei	human	46	3	1	2	1	1	3	3
4156	CMS	Malaysia	Malaysia	Asia		Burkholderia pseudomallei	human	54	3	1	3	3	1	2	1
4157	LMF	Malaysia	Malaysia	Asia		Burkholderia pseudomallei	human	289	3	4	11	4	5	4	6
4158	OB	Malaysia	Malaysia	Asia		Burkholderia pseudomallei	human	46	3	1	2	1	1	3	3
4159	OS	Malaysia	Malaysia	Asia		Burkholderia pseudomallei	human	46	3	1	2	1	1	3	3
4160	THE	Malaysia	Malaysia	Asia		Burkholderia pseudomallei	human	54	3	1	3	3	1	2	1
4161	VEL	Malaysia	Malaysia	Asia		Burkholderia pseudomallei	human	46	3	1	2	1	1	3	3
4162	M2012/1097	Malaysia	Malaysia	Asia	2012	Burkholderia pseudomallei	animal	1367	97	1	2	3	1	4	3
4398	MSHR8937	Malaysia	Malaysia	Asia	2013	Burkholderia pseudomallei	human	881	4	1	6	1	8	60	1
4399	MSHR8938	Malaysia	Malaysia	Asia	2013	Burkholderia pseudomallei	human	881	4	1	6	1	8	60	1
4400	MSHR8939	Malaysia	Malaysia	Asia	2012	Burkholderia pseudomallei	human	881	4	1	6	1	8	60	1
4401	MSHR8940	Malaysia	Malaysia	Asia	2012	Burkholderia pseudomallei	human	881	4	1	6	1	8	60	1
4544	982	Malaysia	Malaysia	Asia	2015	Burkholderia pseudomallei	human	1477	3	1	3	3	5	2	6
4556	THE	Malaysia	Malaysia	Asia		Burkholderia pseudomallei	human	54	3	1	3	3	1	2	1
4568	Malaysia #20	Malaysia	Malaysia	Asia		Burkholderia thailandensis	unknown	80	6	10	16	8	10	14	8
4571	UPM2015/374	Malaysia	Malaysia	Asia	2015	Burkholderia pseudomallei	animal	51	3	1	2	3	1	4	3
4810	EY3	Malaysia	Malaysia	Asia	1997	Burkholderia pseudomallei	human	46	3	1	2	1	1	3	3
4811	EY4	Malaysia	Malaysia	Asia	1997	Burkholderia pseudomallei	human	46	3	1	2	1	1	3	3
4844	EY10	Malaysia	Malaysia	Asia	1997	Burkholderia pseudomallei	animal	51	3	1	2	3	1	4	3
4845	EY9	Malaysia	Malaysia	Asia	1997	Burkholderia pseudomallei	animal	51	3	1	2	3	1	4	3
4862	EY2	Malaysia	Malaysia	Asia	1997	Burkholderia pseudomallei	human	84	3	1	11	4	5	4	6
4863	EY5	Malaysia	Malaysia	Asia	1997	Burkholderia pseudomallei	human	84	3	1	11	4	5	4	6
4866	EY8	Malaysia	Malaysia	Asia	1997	Burkholderia pseudomallei	human	169	1	1	2	3	8	4	3
4871	EY7	Malaysia	Malaysia	Asia	1997	Burkholderia pseudomallei	human	414	3	1	2	1	8	4	3
4965	EY1	Malaysia	Malaysia	Asia	1997	Burkholderia pseudomallei	human	1528	3	1	37	3	8	4	3
4988	LN_34677	Malaysia	Malaysia	Asia		Burkholderia pseudomallei	unknown	1546	3	1	2	3	5	2	1
5255	82	Malaysia	Malaysia	Asia	2014	Burkholderia pseudomallei	human	1644	3	4	2	4	5	4	1
5256	83	Malaysia	Malaysia	Asia	2013	Burkholderia pseudomallei	human	51	3	1	2	3	1	4	3
5257	114	Malaysia	Malaysia	Asia	2016	Burkholderia pseudomallei	human	51	3	1	2	3	1	4	3
5653	UMC001	Malaysia	Malaysia	Asia	2011	Burkholderia pseudomallei	human	46	3	1	2	1	1	3	3
5654	UMC002	Malaysia	Malaysia	Asia	2011	Burkholderia pseudomallei	human	438	1	1	2	3	1	2	1
5655	UMC003	Malaysia	Malaysia	Asia	2012	Burkholderia pseudomallei	human	46	3	1	2	1	1	3	3
5656	UMC004	Malaysia	Malaysia	Asia		Burkholderia pseudomallei	human	422	3	1	3	1	8	4	3
5657	UMC006	Malaysia	Malaysia	Asia		Burkholderia pseudomallei	human	422	3	1	3	1	8	4	3
5658	UMC007	Malaysia	Malaysia	Asia	2012	Burkholderia pseudomallei	human	369	3	1	2	1	5	4	3
5659	UMC010	Malaysia	Malaysia	Asia		Burkholderia pseudomallei	human	1359	3	4	11	4	5	4	1
5660	UMC011	Malaysia	Malaysia	Asia		Burkholderia pseudomallei	human	422	3	1	3	1	8	4	3
5661	UMC012	Malaysia	Malaysia	Asia		Burkholderia pseudomallei	human	1323	3	1	11	4	5	4	1
5662	UMC013	Malaysia	Malaysia	Asia	2012	Burkholderia pseudomallei	human	46	3	1	2	1	1	3	3
5663	UMC014	Malaysia	Malaysia	Asia		Burkholderia pseudomallei	human	438	1	1	2	3	1	2	1
5664	UMC019	Malaysia	Malaysia	Asia		Burkholderia pseudomallei	human	46	3	1	2	1	1	3	3
5665	UMC020	Malaysia	Malaysia	Asia	2004	Burkholderia pseudomallei	human	46	3	1	2	1	1	3	3
5666	UMC021	Malaysia	Malaysia	Asia		Burkholderia pseudomallei	human	1323	3	1	11	4	5	4	1
5667	UMC023	Malaysia	Malaysia	Asia		Burkholderia pseudomallei	human	51	3	1	2	3	1	4	3
5668	UMC025	Malaysia	Malaysia	Asia		Burkholderia pseudomallei	human	46	3	1	2	1	1	3	3
5669	UMC026	Malaysia	Malaysia	Asia		Burkholderia pseudomallei	human	51	3	1	2	3	1	4	3
5670	UMC027	Malaysia	Malaysia	Asia		Burkholderia pseudomallei	human	51	3	1	2	3	1	4	3
5671	UMC028	Malaysia	Malaysia	Asia	2012	Burkholderia pseudomallei	human	1342	4	12	3	2	1	1	3
5672	UMC030	Malaysia	Malaysia	Asia		Burkholderia pseudomallei	human	46	3	1	2	1	1	3	3
5673	UMC031	Malaysia	Malaysia	Asia		Burkholderia pseudomallei	human	1359	3	4	11	4	5	4	1
5674	UMC033	Malaysia	Malaysia	Asia		Burkholderia pseudomallei	human	54	3	1	3	3	1	2	1
5675	UMC034	Malaysia	Malaysia	Asia		Burkholderia pseudomallei	human	376	1	4	2	3	8	4	3
5676	UMC035	Malaysia	Malaysia	Asia		Burkholderia pseudomallei	human	414	3	1	2	1	8	4	3
5677	UMC039	Malaysia	Malaysia	Asia		Burkholderia pseudomallei	human	46	3	1	2	1	1	3	3
5678	UMC040	Malaysia	Malaysia	Asia		Burkholderia pseudomallei	human	1359	3	4	11	4	5	4	1
5679	UMC041	Malaysia	Malaysia	Asia		Burkholderia pseudomallei	human	1323	3	1	11	4	5	4	1
5680	UMC042	Malaysia	Malaysia	Asia		Burkholderia pseudomallei	human	1342	4	12	3	2	1	1	3
5681	UMC044	Malaysia	Malaysia	Asia		Burkholderia pseudomallei	human	84	3	1	11	4	5	4	6
5682	UMC045	Malaysia	Malaysia	Asia		Burkholderia pseudomallei	human	1359	3	4	11	4	5	4	1
5683	UMC046	Malaysia	Malaysia	Asia		Burkholderia pseudomallei	human	54	3	1	3	3	1	2	1
5684	UMC048	Malaysia	Malaysia	Asia		Burkholderia pseudomallei	human	1342	4	12	3	2	1	1	3
5685	UMC050	Malaysia	Malaysia	Asia	2004	Burkholderia pseudomallei	human	46	3	1	2	1	1	3	3
5686	UMC051	Malaysia	Malaysia	Asia	2013	Burkholderia pseudomallei	human	84	3	1	11	4	5	4	6
5687	UMC054A	Malaysia	Malaysia	Asia		Burkholderia pseudomallei	human	1342	4	12	3	2	1	1	3
5688	UMC054B	Malaysia	Malaysia	Asia		Burkholderia pseudomallei	human	1342	4	12	3	2	1	1	3
5689	UMC055	Malaysia	Malaysia	Asia	2012	Burkholderia pseudomallei	human	51	3	1	2	3	1	4	3
5690	UMC056	Malaysia	Malaysia	Asia		Burkholderia pseudomallei	human	1359	3	4	11	4	5	4	1
5691	UMC057	Malaysia	Malaysia	Asia		Burkholderia pseudomallei	human	46	3	1	2	1	1	3	3
5692	UMC058	Malaysia	Malaysia	Asia		Burkholderia pseudomallei	human	51	3	1	2	3	1	4	3
5693	UMC059	Malaysia	Malaysia	Asia		Burkholderia pseudomallei	human	1034	4	60	3	2	1	1	3
5694	UMC061L	Malaysia	Malaysia	Asia	2002	Burkholderia pseudomallei	human	369	3	1	2	1	5	4	3
5695	UMC061S	Malaysia	Malaysia	Asia	2002	Burkholderia pseudomallei	human	369	3	1	2	1	5	4	3
5696	UMC063	Malaysia	Malaysia	Asia		Burkholderia pseudomallei	human	422	3	1	3	1	8	4	3
5697	UMC064	Malaysia	Malaysia	Asia		Burkholderia pseudomallei	human	1342	4	12	3	2	1	1	3
5698	UMC065	Malaysia	Malaysia	Asia		Burkholderia pseudomallei	human	1342	4	12	3	2	1	1	3
5699	UMC066	Malaysia	Malaysia	Asia		Burkholderia pseudomallei	human	1342	4	12	3	2	1	1	3
5700	UMC067	Malaysia	Malaysia	Asia		Burkholderia pseudomallei	human	1342	4	12	3	2	1	1	3
5701	UMC068	Malaysia	Malaysia	Asia		Burkholderia pseudomallei	human	54	3	1	3	3	1	2	1
5702	UMC069	Malaysia	Malaysia	Asia		Burkholderia pseudomallei	human	1342	4	12	3	2	1	1	3
5703	UMC070	Malaysia	Malaysia	Asia		Burkholderia pseudomallei	human	1342	4	12	3	2	1	1	3
5704	UMC071	Malaysia	Malaysia	Asia		Burkholderia pseudomallei	human	422	3	1	3	1	8	4	3
5705	UMC072	Malaysia	Malaysia	Asia		Burkholderia pseudomallei	human	422	3	1	3	1	8	4	3
5706	UMC074L	Malaysia	Malaysia	Asia		Burkholderia pseudomallei	human	46	3	1	2	1	1	3	3
5707	UMC074S	Malaysia	Malaysia	Asia		Burkholderia pseudomallei	human	46	3	1	2	1	1	3	3
5708	UMC075	Malaysia	Malaysia	Asia		Burkholderia pseudomallei	human	54	3	1	3	3	1	2	1
5709	UMC076	Malaysia	Malaysia	Asia		Burkholderia pseudomallei	human	1342	4	12	3	2	1	1	3
5710	UMC077	Malaysia	Malaysia	Asia		Burkholderia pseudomallei	human	1034	4	60	3	2	1	1	3
5711	UMC080	Malaysia	Malaysia	Asia		Burkholderia pseudomallei	human	1359	3	4	11	4	5	4	1
5712	UMC083	Malaysia	Malaysia	Asia	2013	Burkholderia pseudomallei	human	51	3	1	2	3	1	4	3
5859	INF01	Malaysia	Malaysia	Asia	2016	Burkholderia pseudomallei	human	1731	3	4	11	4	8	4	6
5860	INF02	Malaysia	Malaysia	Asia	2016	Burkholderia pseudomallei	human	289	3	4	11	4	5	4	6
5861	INF03	Malaysia	Malaysia	Asia	2017	Burkholderia pseudomallei	human	1732	3	12	11	3	5	4	1
5862	INF04	Malaysia	Malaysia	Asia	2015	Burkholderia pseudomallei	human	54	3	1	3	3	1	2	1
5863	INF05	Malaysia	Malaysia	Asia	2015	Burkholderia pseudomallei	human	54	3	1	3	3	1	2	1
5864	INF06	Malaysia	Malaysia	Asia	2016	Burkholderia pseudomallei	human	289	3	4	11	4	5	4	6
5865	INF07	Malaysia	Malaysia	Asia	2017	Burkholderia pseudomallei	human	1733	1	4	2	3	1	2	3
5866	INF08	Malaysia	Malaysia	Asia	2016	Burkholderia pseudomallei	human	1734	3	1	3	3	5	2	1
5867	INF09	Malaysia	Malaysia	Asia	2016	Burkholderia pseudomallei	human	371	1	12	6	2	1	4	1
5868	INF10	Malaysia	Malaysia	Asia	2016	Burkholderia pseudomallei	human	371	1	12	6	2	1	4	1
5869	INF11	Malaysia	Malaysia	Asia	2014	Burkholderia pseudomallei	human	54	3	1	3	3	1	2	1
5870	1NF12	Malaysia	Malaysia	Asia	2014	Burkholderia pseudomallei	human	289	3	4	11	4	5	4	6
5871	INF13	Malaysia	Malaysia	Asia	2015	Burkholderia pseudomallei	human	50	3	1	2	1	1	4	3
5872	INF14	Malaysia	Malaysia	Asia	2015	Burkholderia pseudomallei	human	10	1	1	13	1	1	1	1
5873	INF15	Malaysia	Malaysia	Asia	2015	Burkholderia pseudomallei	human	414	3	1	2	1	8	4	3
5874	INF16	Malaysia	Malaysia	Asia	2016	Burkholderia pseudomallei	human	54	3	1	3	3	1	2	1
5875	INF17	Malaysia	Malaysia	Asia	2016	Burkholderia pseudomallei	human	1735	1	12	2	3	8	4	3
5876	INF18	Malaysia	Malaysia	Asia	2014	Burkholderia pseudomallei	human	84	3	1	11	4	5	4	6
5877	INF19	Malaysia	Malaysia	Asia	2014	Burkholderia pseudomallei	human	50	3	1	2	1	1	4	3
5878	INF20	Malaysia	Malaysia	Asia	2015	Burkholderia pseudomallei	human	371	1	12	6	2	1	4	1
5879	INF21	Malaysia	Malaysia	Asia	2014	Burkholderia pseudomallei	human	10	1	1	13	1	1	1	1
5880	INF22	Malaysia	Malaysia	Asia	2016	Burkholderia pseudomallei	human	1736	3	12	2	3	8	4	3
5881	INF23	Malaysia	Malaysia	Asia	2014	Burkholderia pseudomallei	human	50	3	1	2	1	1	4	3
5882	INF24	Malaysia	Malaysia	Asia	2018	Burkholderia pseudomallei	human	54	3	1	3	3	1	2	1
5883	INF25	Malaysia	Malaysia	Asia	2017	Burkholderia pseudomallei	human	1737	3	1	2	4	1	4	1
5884	INF27	Malaysia	Malaysia	Asia	2018	Burkholderia pseudomallei	human	345	6	10	15	8	10	14	8
5885	INF28	Malaysia	Malaysia	Asia	2018	Burkholderia pseudomallei	human	54	3	1	3	3	1	2	1
5886	INF30	Malaysia	Malaysia	Asia	2017	Burkholderia pseudomallei	human	371	1	12	6	2	1	4	1
5887	INF31	Malaysia	Malaysia	Asia	2018	Burkholderia pseudomallei	human	366	3	1	2	3	8	4	3
5888	INF32	Malaysia	Malaysia	Asia	2019	Burkholderia pseudomallei	human	414	3	1	2	1	8	4	3
5889	INF33	Malaysia	Malaysia	Asia	2019	Burkholderia pseudomallei	human	84	3	1	11	4	5	4	6
6076	INF29	Malaysia	Malaysia	Asia	2017	Burkholderia pseudomallei	human	371	1	12	6	2	1	4	1
98	MK1900	Philippines	Philippines	Asia	1990	Burkholderia pseudomallei	animal	57	3	1	5	1	1	1	1
107	MK441	Philippines	Philippines	Asia	1990	Burkholderia pseudomallei	animal	62	3	3	4	1	3	1	1
187	2002721618	Philippines	Philippines	Asia	1990	Burkholderia pseudomallei	animal	98	3	3	4	2	3	1	1
188	2002721145	Philippines	Philippines	Asia	1969	Burkholderia pseudomallei	human	99	1	1	4	1	1	4	1
4086	St.Lukes#1	Philippines	Philippines	Asia	2014	Burkholderia pseudomallei	human	1366	1	3	3	2	3	1	1
4087	UMASS	Philippines	Philippines	Asia	2014	Burkholderia pseudomallei	human	58	3	1	5	1	1	4	1
4989	H110440887	Philippines	Philippines	Asia	2011	Burkholderia pseudomallei	unknown	1547	1	3	3	1	1	29	11
23	S12	Singapore	Singapore	Asia	1988	Burkholderia pseudomallei	human	21	1	2	11	4	1	4	1
81	M7665/91	Singapore	Singapore	Asia	1991	Burkholderia pseudomallei	environmental	47	3	1	2	1	1	3	1
85	59	Singapore	Singapore	Asia	1988	Burkholderia pseudomallei	human	51	3	1	2	3	1	4	3
112	S6	Singapore	Singapore	Asia	1988	Burkholderia pseudomallei	human	67	3	4	3	4	1	4	6
159	2002721635	Singapore	Singapore	Asia	1988	Burkholderia pseudomallei	human	27	1	3	19	4	5	1	1
821	4-D82316	Singapore	Singapore	Asia	1997	Burkholderia pseudomallei	human	414	3	1	2	1	8	4	3
822	33	Singapore	Singapore	Asia	1996	Burkholderia pseudomallei	human	423	3	4	11	4	1	4	6
823	KAS	Singapore	Singapore	Asia	1997	Burkholderia pseudomallei	human	422	3	1	3	1	8	4	3
824	56	Singapore	Singapore	Asia	2000	Burkholderia pseudomallei	human	422	3	1	3	1	8	4	3
825	17	Singapore	Singapore	Asia	2000	Burkholderia pseudomallei	human	423	3	4	11	4	1	4	6
826	54	Singapore	Singapore	Asia	2000	Burkholderia pseudomallei	human	423	3	4	11	4	1	4	6
827	D7 3230-3018	Singapore	Singapore	Asia	2002	Burkholderia pseudomallei	human	423	3	4	11	4	1	4	6
828	EM10266/01	Singapore	Singapore	Asia	2002	Burkholderia pseudomallei	human	422	3	1	3	1	8	4	3
829	4094-0081	Singapore	Singapore	Asia	2004	Burkholderia pseudomallei	human	423	3	4	11	4	1	4	6
830	EB5661	Singapore	Singapore	Asia	2004	Burkholderia pseudomallei	human	422	3	1	3	1	8	4	3
831	15-10	Singapore	Singapore	Asia	2000	Burkholderia pseudomallei	environmental	423	3	4	11	4	1	4	6
832	15-10a	Singapore	Singapore	Asia	2000	Burkholderia pseudomallei	environmental	423	3	4	11	4	1	4	6
833	15-10b	Singapore	Singapore	Asia	2000	Burkholderia pseudomallei	environmental	423	3	4	11	4	1	4	6
3390	MSHR6975	Singapore	Singapore	Asia	1935	Burkholderia pseudomallei	animal	51	3	1	2	3	1	4	3
3826	S13	Singapore	Singapore	Asia		Burkholderia pseudomallei	environmental	51	3	1	2	3	1	4	3
4541	ATCC 15682	Singapore	Singapore	Asia	1935	Burkholderia pseudomallei	animal	51	3	1	2	3	1	4	3
4804	35096	Singapore	Singapore	Asia	1997	Burkholderia pseudomallei	animal	46	3	1	2	1	1	3	3
4805	21/96	Singapore	Singapore	Asia	1997	Burkholderia pseudomallei	animal	46	3	1	2	1	1	3	3
4806	35/96	Singapore	Singapore	Asia	1997	Burkholderia pseudomallei	animal	46	3	1	2	1	1	3	3
4807	497/96	Singapore	Singapore	Asia	1997	Burkholderia pseudomallei	animal	46	3	1	2	1	1	3	3
4808	504/96	Singapore	Singapore	Asia	1997	Burkholderia pseudomallei	animal	46	3	1	2	1	1	3	3
4809	6./96	Singapore	Singapore	Asia	1997	Burkholderia pseudomallei	animal	46	3	1	2	1	1	3	3
4813	6	Singapore	Singapore	Asia	2000	Burkholderia pseudomallei	human	50	3	1	2	1	1	4	3
4814	35	Singapore	Singapore	Asia	1996	Burkholderia pseudomallei	human	51	3	1	2	3	1	4	3
4815	59	Singapore	Singapore	Asia	1996	Burkholderia pseudomallei	human	51	3	1	2	3	1	4	3
4816	115	Singapore	Singapore	Asia	1996	Burkholderia pseudomallei	animal	51	3	1	2	3	1	4	3
4817	147	Singapore	Singapore	Asia		Burkholderia pseudomallei	animal	51	3	1	2	3	1	4	3
4818	153	Singapore	Singapore	Asia	1996	Burkholderia pseudomallei	animal	51	3	1	2	3	1	4	3
4819	413	Singapore	Singapore	Asia		Burkholderia pseudomallei	animal	51	3	1	2	3	1	4	3
4820	488	Singapore	Singapore	Asia	1996	Burkholderia pseudomallei	animal	51	3	1	2	3	1	4	3
4821	490	Singapore	Singapore	Asia	1996	Burkholderia pseudomallei	animal	51	3	1	2	3	1	4	3
4822	561	Singapore	Singapore	Asia	1996	Burkholderia pseudomallei	animal	51	3	1	2	3	1	4	3
4823	612	Singapore	Singapore	Asia	1996	Burkholderia pseudomallei	animal	51	3	1	2	3	1	4	3
4824	10./96	Singapore	Singapore	Asia	1997	Burkholderia pseudomallei	animal	51	3	1	2	3	1	4	3
4825	109/96	Singapore	Singapore	Asia	1996	Burkholderia pseudomallei	environmental	51	3	1	2	3	1	4	3
4826	15/96	Singapore	Singapore	Asia	1997	Burkholderia pseudomallei	animal	51	3	1	2	3	1	4	3
4827	17/96	Singapore	Singapore	Asia	1997	Burkholderia pseudomallei	animal	51	3	1	2	3	1	4	3
4828	23/96	Singapore	Singapore	Asia	1997	Burkholderia pseudomallei	animal	51	3	1	2	3	1	4	3
4829	27/96	Singapore	Singapore	Asia	1997	Burkholderia pseudomallei	animal	51	3	1	2	3	1	4	3
4830	4009-19	Singapore	Singapore	Asia	2004	Burkholderia pseudomallei	human	51	3	1	2	3	1	4	3
4831	4086-21	Singapore	Singapore	Asia		Burkholderia pseudomallei	human	51	3	1	2	3	1	4	3
4832	4090-0390	Singapore	Singapore	Asia	2004	Burkholderia pseudomallei	human	51	3	1	2	3	1	4	3
4833	457/96	Singapore	Singapore	Asia	1997	Burkholderia pseudomallei	animal	51	3	1	2	3	1	4	3
4834	77/96	Singapore	Singapore	Asia	1996	Burkholderia pseudomallei	environmental	51	3	1	2	3	1	4	3
4835	78/96	Singapore	Singapore	Asia	1996	Burkholderia pseudomallei	environmental	51	3	1	2	3	1	4	3
4836	79/96	Singapore	Singapore	Asia	1996	Burkholderia pseudomallei	environmental	51	3	1	2	3	1	4	3
4837	AH3	Singapore	Singapore	Asia	2004	Burkholderia pseudomallei	human	51	3	1	2	3	1	4	3
4838	AH4	Singapore	Singapore	Asia	2004	Burkholderia pseudomallei	human	51	3	1	2	3	1	4	3
4839	D19033-5008	Singapore	Singapore	Asia		Burkholderia pseudomallei	human	51	3	1	2	3	1	4	3
4840	DB	Singapore	Singapore	Asia	2000	Burkholderia pseudomallei	environmental	51	3	1	2	3	1	4	3
4841	DC	Singapore	Singapore	Asia	2000	Burkholderia pseudomallei	environmental	51	3	1	2	3	1	4	3
4842	DM15342/00	Singapore	Singapore	Asia		Burkholderia pseudomallei	human	51	3	1	2	3	1	4	3
4843	EM1157	Singapore	Singapore	Asia	2004	Burkholderia pseudomallei	human	51	3	1	2	3	1	4	3
4846	G. Shepherd	Singapore	Singapore	Asia	2000	Burkholderia pseudomallei	animal	51	3	1	2	3	1	4	3
4847	JAM	Singapore	Singapore	Asia	1997	Burkholderia pseudomallei	human	51	3	1	2	3	1	4	3
4848	P157/04	Singapore	Singapore	Asia	2005	Burkholderia pseudomallei	animal	51	3	1	2	3	1	4	3
4849	P163/04	Singapore	Singapore	Asia	2005	Burkholderia pseudomallei	animal	51	3	1	2	3	1	4	3
4850	P164/04	Singapore	Singapore	Asia	2005	Burkholderia pseudomallei	animal	51	3	1	2	3	1	4	3
4851	P165/04	Singapore	Singapore	Asia	2005	Burkholderia pseudomallei	animal	51	3	1	2	3	1	4	3
4852	P166/04	Singapore	Singapore	Asia	2005	Burkholderia pseudomallei	animal	51	3	1	2	3	1	4	3
4853	P169/04	Singapore	Singapore	Asia	2005	Burkholderia pseudomallei	animal	51	3	1	2	3	1	4	3
4854	Soil	Singapore	Singapore	Asia	1996	Burkholderia pseudomallei	environmental	51	3	1	2	3	1	4	3
4855	P6	Singapore	Singapore	Asia	1996	Burkholderia pseudomallei	animal	54	3	1	3	3	1	2	1
4856	8	Singapore	Singapore	Asia	1996	Burkholderia pseudomallei	human	84	3	1	11	4	5	4	6
4857	11	Singapore	Singapore	Asia	1996	Burkholderia pseudomallei	human	84	3	1	11	4	5	4	6
4858	20	Singapore	Singapore	Asia	1996	Burkholderia pseudomallei	human	84	3	1	11	4	5	4	6
4859	D68346-3058	Singapore	Singapore	Asia		Burkholderia pseudomallei	human	84	3	1	11	4	5	4	6
4860	EB6103/04	Singapore	Singapore	Asia		Burkholderia pseudomallei	human	84	3	1	11	4	5	4	6
4861	EM2107	Singapore	Singapore	Asia	2004	Burkholderia pseudomallei	human	84	3	1	11	4	5	4	6
4864	P171/04	Singapore	Singapore	Asia	2005	Burkholderia pseudomallei	animal	84	3	1	11	4	5	4	6
4867	10	Singapore	Singapore	Asia	1996	Burkholderia pseudomallei	human	289	3	4	11	4	5	4	6
4868	107	Singapore	Singapore	Asia	1996	Burkholderia pseudomallei	animal	289	3	4	11	4	5	4	6
4869	DB61901/00	Singapore	Singapore	Asia	2002	Burkholderia pseudomallei	human	289	3	4	11	4	5	4	6
4872	4	Singapore	Singapore	Asia	1996	Burkholderia pseudomallei	human	422	3	1	3	1	8	4	3
4873	4094-225	Singapore	Singapore	Asia	2004	Burkholderia pseudomallei	human	422	3	1	3	1	8	4	3
4874	D107310-3154	Singapore	Singapore	Asia	2002	Burkholderia pseudomallei	human	422	3	1	3	1	8	4	3
4875	DB19897/02	Singapore	Singapore	Asia	2002	Burkholderia pseudomallei	human	422	3	1	3	1	8	4	3
4876	DR13450/01	Singapore	Singapore	Asia	2002	Burkholderia pseudomallei	human	422	3	1	3	1	8	4	3
4877	K11277244-293	Singapore	Singapore	Asia	2002	Burkholderia pseudomallei	human	422	3	1	3	1	8	4	3
4878	48	Singapore	Singapore	Asia	2000	Burkholderia pseudomallei	human	423	3	4	11	4	1	4	6
4879	14946	Singapore	Singapore	Asia	2000	Burkholderia pseudomallei	environmental	423	3	4	11	4	1	4	6
4880	43023	Singapore	Singapore	Asia	2000	Burkholderia pseudomallei	environmental	423	3	4	11	4	1	4	6
4881	15-40	Singapore	Singapore	Asia	2000	Burkholderia pseudomallei	environmental	423	3	4	11	4	1	4	6
4882	4033-10	Singapore	Singapore	Asia	2004	Burkholderia pseudomallei	human	423	3	4	11	4	1	4	6
4883	4044-138	Singapore	Singapore	Asia		Burkholderia pseudomallei	human	423	3	4	11	4	1	4	6
4884	AH1	Singapore	Singapore	Asia		Burkholderia pseudomallei	human	423	3	4	11	4	1	4	6
4885	DR08726/01	Singapore	Singapore	Asia	2002	Burkholderia pseudomallei	human	423	3	4	11	4	1	4	6
4886	I64043-3096	Singapore	Singapore	Asia	2002	Burkholderia pseudomallei	human	423	3	4	11	4	1	4	6
4887	SW1	Singapore	Singapore	Asia	2000	Burkholderia pseudomallei	environmental	423	3	4	11	4	1	4	6
4888	SW9	Singapore	Singapore	Asia	2000	Burkholderia pseudomallei	environmental	423	3	4	11	4	1	4	6
4962	DB30729/00	Singapore	Singapore	Asia	2002	Burkholderia pseudomallei	human	1057	3	1	3	3	1	2	3
4966	P170/04	Singapore	Singapore	Asia	2005	Burkholderia pseudomallei	animal	1343	1	153	11	4	5	4	6
344	BPs42	Sri Lanka	Sri Lanka	Asia	2014	Burkholderia pseudomallei	human	912	1	1	6	2	1	1	1
353	BPs43	Sri Lanka	Sri Lanka	Asia	2014	Burkholderia pseudomallei	human	1132	1	12	6	2	1	1	3
366	BPs44	Sri Lanka	Sri Lanka	Asia	2014	Burkholderia pseudomallei	human	13	4	4	14	2	1	2	1
422	BPs47a	Sri Lanka	Sri Lanka	Asia	2014	Burkholderia pseudomallei	human	1135	1	2	6	4	1	2	57
684	BPs48a	Sri Lanka	Sri Lanka	Asia	2014	Burkholderia pseudomallei	human	1135	1	2	6	4	1	2	57
689	BPs50	Sri Lanka	Sri Lanka	Asia	2014	Burkholderia pseudomallei	human	308	1	2	3	3	1	2	3
693	BPs52	Sri Lanka	Sri Lanka	Asia	2014	Burkholderia pseudomallei	human	194	1	12	6	4	1	2	3
701	BPs53	Sri Lanka	Sri Lanka	Asia	2014	Burkholderia pseudomallei	human	293	1	4	6	2	1	1	3
712	BPs54	Sri Lanka	Sri Lanka	Asia	2014	Burkholderia pseudomallei	human	338	1	4	13	2	1	1	58
989	BPs55	Sri Lanka	Sri Lanka	Asia	2014	Burkholderia pseudomallei	human	474	4	12	3	4	1	1	20
990	BPs56	Sri Lanka	Sri Lanka	Asia	2014	Burkholderia pseudomallei	human	1136	1	2	6	2	1	2	57
1024	BPs62	Sri Lanka	Sri Lanka	Asia	2014	Burkholderia pseudomallei	human	590	1	2	3	4	1	2	57
1030	BPs64	Sri Lanka	Sri Lanka	Asia	2014	Burkholderia pseudomallei	human	1132	1	12	6	2	1	1	3
1031	BPs79	Sri Lanka	Sri Lanka	Asia	2015	Burkholderia pseudomallei	human	598	4	4	3	4	3	1	20
1073	BPs82	Sri Lanka	Sri Lanka	Asia	2015	Burkholderia pseudomallei	human	1137	1	2	6	2	1	8	3
1117	BPs87	Sri Lanka	Sri Lanka	Asia	2015	Burkholderia pseudomallei	human	615	4	2	14	2	1	1	3
1118	BPs90	Sri Lanka	Sri Lanka	Asia	2015	Burkholderia pseudomallei	human	1137	1	2	6	2	1	8	3
1141	BPs95	Sri Lanka	Sri Lanka	Asia	2015	Burkholderia pseudomallei	human	1434	1	2	14	2	5	2	1
1164	BPs104	Sri Lanka	Sri Lanka	Asia	2015	Burkholderia pseudomallei	human	1140	4	2	6	2	1	1	3
1183	BPs105	Sri Lanka	Sri Lanka	Asia	2015	Burkholderia pseudomallei	human	1434	1	2	14	2	5	2	1
1236	BPs106	Sri Lanka	Sri Lanka	Asia	2015	Burkholderia pseudomallei	human	733	1	4	6	2	5	8	3
1322	BPs107	Sri Lanka	Sri Lanka	Asia	2015	Burkholderia pseudomallei	human	867	4	4	10	2	1	8	11
1333	BPs108a	Sri Lanka	Sri Lanka	Asia	2015	Burkholderia pseudomallei	human	944	1	4	14	4	3	42	1
1578	BPs109	Sri Lanka	Sri Lanka	Asia	2015	Burkholderia pseudomallei	human	594	1	4	3	2	1	2	1
1808	BPs110	Sri Lanka	Sri Lanka	Asia	2015	Burkholderia pseudomallei	human	1152	1	4	3	4	1	2	3
1881	BPs113	Sri Lanka	Sri Lanka	Asia	2015	Burkholderia pseudomallei	human	1135	1	2	6	4	1	2	57
1929	BPs114	Sri Lanka	Sri Lanka	Asia	2015	Burkholderia pseudomallei	human	594	1	4	3	2	1	2	1
2116	BPs116	Sri Lanka	Sri Lanka	Asia	2015	Burkholderia pseudomallei	human	1179	4	4	10	2	1	8	20
2117	BPs117	Sri Lanka	Sri Lanka	Asia	2015	Burkholderia pseudomallei	human	1434	1	2	14	2	5	2	1
2118	BPs118	Sri Lanka	Sri Lanka	Asia	2015	Burkholderia pseudomallei	human	1314	1	2	14	4	1	8	1
2119	BPs119	Sri Lanka	Sri Lanka	Asia	2015	Burkholderia pseudomallei	human	1152	1	4	3	4	1	2	3
2123	BPs120	Sri Lanka	Sri Lanka	Asia	2015	Burkholderia pseudomallei	human	1137	1	2	6	2	1	8	3
2129	BPs121	Sri Lanka	Sri Lanka	Asia	2015	Burkholderia pseudomallei	human	13	4	4	14	2	1	2	1
2130	BPs122	Sri Lanka	Sri Lanka	Asia	2015	Burkholderia pseudomallei	human	594	1	4	3	2	1	2	1
2131	BPs45	Sri Lanka	Sri Lanka	Asia	2014	Burkholderia pseudomallei	human	1132	1	12	6	2	1	1	3
2132	BPs68	Sri Lanka	Sri Lanka	Asia	2015	Burkholderia pseudomallei	human	1139	8	2	6	4	1	2	3
2133	BPs75	Sri Lanka	Sri Lanka	Asia	2015	Burkholderia pseudomallei	human	1136	1	2	6	2	1	2	57
2135	BPs92	Sri Lanka	Sri Lanka	Asia	2015	Burkholderia pseudomallei	human	1137	1	2	6	2	1	8	3
2136	BPs93	Sri Lanka	Sri Lanka	Asia	2015	Burkholderia pseudomallei	human	1435	1	4	6	2	1	1	1
2139	BPs103	Sri Lanka	Sri Lanka	Asia	2015	Burkholderia pseudomallei	human	1140	4	2	6	2	1	1	3
2140	BPs111	Sri Lanka	Sri Lanka	Asia	2015	Burkholderia pseudomallei	human	1364	1	4	3	2	1	1	1
2141	BPs115	Sri Lanka	Sri Lanka	Asia	2015	Burkholderia pseudomallei	human	1413	4	4	3	2	1	2	1
2151	BPs133	Sri Lanka	Sri Lanka	Asia	2015	Burkholderia pseudomallei	human	594	1	4	3	2	1	2	1
2155	BPs112	Sri Lanka	Sri Lanka	Asia	2015	Burkholderia pseudomallei	human	1442	4	4	3	4	1	1	20
3422	BPs2a/b	Sri Lanka	Sri Lanka	Asia	2006	Burkholderia pseudomallei	human	1132	1	12	6	2	1	1	3
3423	BPs1	Sri Lanka	Sri Lanka	Asia	2007	Burkholderia pseudomallei	human	1133	1	4	10	1	1	1	1
3424	BPs3	Sri Lanka	Sri Lanka	Asia	2008	Burkholderia pseudomallei	human	1134	4	12	6	2	1	1	3
3425	Bps5	Sri Lanka	Sri Lanka	Asia	2008	Burkholderia pseudomallei	human	1135	1	2	6	4	1	2	57
3426	BPs7	Sri Lanka	Sri Lanka	Asia	2009	Burkholderia pseudomallei	human	1136	1	2	6	2	1	2	57
3427	BPs8	Sri Lanka	Sri Lanka	Asia	2010	Burkholderia pseudomallei	human	1137	1	2	6	2	1	8	3
3428	BPs9	Sri Lanka	Sri Lanka	Asia	2010	Burkholderia pseudomallei	human	1137	1	2	6	2	1	8	3
3429	BPs11	Sri Lanka	Sri Lanka	Asia	2011	Burkholderia pseudomallei	human	1132	1	12	6	2	1	1	3
3430	BPs12	Sri Lanka	Sri Lanka	Asia	2011	Burkholderia pseudomallei	human	1138	4	4	3	4	1	1	3
3431	BPs13	Sri Lanka	Sri Lanka	Asia	2011	Burkholderia pseudomallei	human	1135	1	2	6	4	1	2	57
3432	BPs15	Sri Lanka	Sri Lanka	Asia	2011	Burkholderia pseudomallei	human	1135	1	2	6	4	1	2	57
3433	BPs17	Sri Lanka	Sri Lanka	Asia	2011	Burkholderia pseudomallei	human	1137	1	2	6	2	1	8	3
3434	BPs21	Sri Lanka	Sri Lanka	Asia	2011	Burkholderia pseudomallei	human	1139	8	2	6	4	1	2	3
3435	BPs24	Sri Lanka	Sri Lanka	Asia	2012	Burkholderia pseudomallei	human	1137	1	2	6	2	1	8	3
3436	BPs25	Sri Lanka	Sri Lanka	Asia	2012	Burkholderia pseudomallei	human	1135	1	2	6	4	1	2	57
3437	BPs26	Sri Lanka	Sri Lanka	Asia	2012	Burkholderia pseudomallei	human	1137	1	2	6	2	1	8	3
3438	BPs27	Sri Lanka	Sri Lanka	Asia	2012	Burkholderia pseudomallei	human	1148	55	4	14	2	1	2	1
3439	BPs28	Sri Lanka	Sri Lanka	Asia	2013	Burkholderia pseudomallei	human	202	4	2	3	4	1	2	1
3440	BPs29	Sri Lanka	Sri Lanka	Asia	2013	Burkholderia pseudomallei	human	1136	1	2	6	2	1	2	57
3441	BPs30	Sri Lanka	Sri Lanka	Asia	2013	Burkholderia pseudomallei	human	1140	4	2	6	2	1	1	3
3442	BPs30b	Sri Lanka	Sri Lanka	Asia	2014	Burkholderia pseudomallei	human	1140	4	2	6	2	1	1	3
3443	BPs31	Sri Lanka	Sri Lanka	Asia	2013	Burkholderia pseudomallei	human	1139	8	2	6	4	1	2	3
3444	BPs32	Sri Lanka	Sri Lanka	Asia	2013	Burkholderia pseudomallei	human	1141	1	2	14	2	1	1	1
3445	BPs33	Sri Lanka	Sri Lanka	Asia	2013	Burkholderia pseudomallei	human	1140	4	2	6	2	1	1	3
3446	BPs34	Sri Lanka	Sri Lanka	Asia	2013	Burkholderia pseudomallei	human	1142	1	12	13	2	5	2	58
3447	BPs35	Sri Lanka	Sri Lanka	Asia	2013	Burkholderia pseudomallei	human	1142	1	12	13	2	5	2	58
3448	BPs36	Sri Lanka	Sri Lanka	Asia	2013	Burkholderia pseudomallei	human	1136	1	2	6	2	1	2	57
3449	BPs37	Sri Lanka	Sri Lanka	Asia	2013	Burkholderia pseudomallei	human	1143	1	4	3	2	1	2	3
3450	BPs38	Sri Lanka	Sri Lanka	Asia	2014	Burkholderia pseudomallei	human	1144	1	2	14	2	3	1	3
3451	BPs39	Sri Lanka	Sri Lanka	Asia	2014	Burkholderia pseudomallei	human	1145	1	2	6	2	1	2	3
3452	BPs40	Sri Lanka	Sri Lanka	Asia	2014	Burkholderia pseudomallei	human	1146	1	12	6	2	20	1	3
3453	BPs41	Sri Lanka	Sri Lanka	Asia	2014	Burkholderia pseudomallei	human	1147	1	12	6	2	1	8	3
3454	BPs14	Sri Lanka	Sri Lanka	Asia	2011	Burkholderia pseudomallei	human	1136	1	2	6	2	1	2	57
4422	BPs61	Sri Lanka	Sri Lanka	Asia	2014	Burkholderia pseudomallei	human	1132	1	12	6	2	1	1	3
4423	BPs66	Sri Lanka	Sri Lanka	Asia	2015	Burkholderia pseudomallei	human	1135	1	2	6	4	1	2	57
4424	BPs70	Sri Lanka	Sri Lanka	Asia	2015	Burkholderia pseudomallei	human	1137	1	2	6	2	1	8	3
4425	BPs71	Sri Lanka	Sri Lanka	Asia	2015	Burkholderia pseudomallei	human	1434	1	2	14	2	5	2	1
4426	BPs72	Sri Lanka	Sri Lanka	Asia	2015	Burkholderia pseudomallei	human	1435	1	4	6	2	1	1	1
4427	BPs76	Sri Lanka	Sri Lanka	Asia	2015	Burkholderia pseudomallei	human	1136	1	2	6	2	1	2	57
4428	BPs83	Sri Lanka	Sri Lanka	Asia	2015	Burkholderia pseudomallei	human	1137	1	2	6	2	1	8	3
4429	BPs80	Sri Lanka	Sri Lanka	Asia	2015	Burkholderia pseudomallei	human	1143	1	4	3	2	1	2	3
4430	BPs89	Sri Lanka	Sri Lanka	Asia	2015	Burkholderia pseudomallei	human	1436	1	2	14	2	5	2	3
4431	BPs96	Sri Lanka	Sri Lanka	Asia	2015	Burkholderia pseudomallei	human	1137	1	2	6	2	1	8	3
4432	BPs98	Sri Lanka	Sri Lanka	Asia	2015	Burkholderia pseudomallei	human	1437	4	4	3	2	1	1	3
4433	BPs85	Sri Lanka	Sri Lanka	Asia	2015	Burkholderia pseudomallei	human	1137	1	2	6	2	1	8	3
4434	BPs58	Sri Lanka	Sri Lanka	Asia	2014	Burkholderia pseudomallei	human	1434	1	2	14	2	5	2	1
4435	BPs60	Sri Lanka	Sri Lanka	Asia	2014	Burkholderia pseudomallei	human	1132	1	12	6	2	1	1	3
4436	BPs63	Sri Lanka	Sri Lanka	Asia	2014	Burkholderia pseudomallei	human	1147	1	12	6	2	1	8	3
4437	BPs65	Sri Lanka	Sri Lanka	Asia	2015	Burkholderia pseudomallei	human	1137	1	2	6	2	1	8	3
4438	BPs67	Sri Lanka	Sri Lanka	Asia	2015	Burkholderia pseudomallei	human	1140	4	2	6	2	1	1	3
4439	BPs69	Sri Lanka	Sri Lanka	Asia	2015	Burkholderia pseudomallei	human	912	1	1	6	2	1	1	1
4440	BPs74	Sri Lanka	Sri Lanka	Asia	2015	Burkholderia pseudomallei	human	1434	1	2	14	2	5	2	1
4441	BPs77	Sri Lanka	Sri Lanka	Asia	2015	Burkholderia pseudomallei	human	1147	1	12	6	2	1	8	3
4442	BPs78	Sri Lanka	Sri Lanka	Asia	2015	Burkholderia pseudomallei	human	1438	1	2	124	2	1	8	3
4443	BPs81	Sri Lanka	Sri Lanka	Asia	2015	Burkholderia pseudomallei	human	1136	1	2	6	2	1	2	57
4444	BPs84	Sri Lanka	Sri Lanka	Asia	2015	Burkholderia pseudomallei	human	1439	18	4	3	4	1	1	1
4445	BPs86	Sri Lanka	Sri Lanka	Asia	2015	Burkholderia pseudomallei	human	1137	1	2	6	2	1	8	3
4446	BPs88	Sri Lanka	Sri Lanka	Asia	2015	Burkholderia pseudomallei	human	655	1	2	6	2	1	1	3
4447	BPs91	Sri Lanka	Sri Lanka	Asia	2015	Burkholderia pseudomallei	human	1132	1	12	6	2	1	1	3
4448	BPs94	Sri Lanka	Sri Lanka	Asia	2015	Burkholderia pseudomallei	human	1135	1	2	6	4	1	2	57
4449	BPs97	Sri Lanka	Sri Lanka	Asia	2015	Burkholderia pseudomallei	human	1137	1	2	6	2	1	8	3
4450	BPs99	Sri Lanka	Sri Lanka	Asia	2015	Burkholderia pseudomallei	human	1137	1	2	6	2	1	8	3
4451	BPs101	Sri Lanka	Sri Lanka	Asia	2015	Burkholderia pseudomallei	human	594	1	4	3	2	1	2	1
4452	BPs100	Sri Lanka	Sri Lanka	Asia	2015	Burkholderia pseudomallei	human	1137	1	2	6	2	1	8	3
4453	BPs102	Sri Lanka	Sri Lanka	Asia	2015	Burkholderia pseudomallei	human	132	1	16	13	4	6	21	1
1047	Taiwan 0301	China	China	Asia	2005	Burkholderia pseudomallei	human	451	3	1	5	33	1	4	1
3052	vgh19	China	China	Asia	2008	Burkholderia pseudomallei	human	1001	4	2	6	1	1	29	1
3984	NKS13	China	China	Asia	2013	Burkholderia pseudomallei	environmental	1354	4	154	5	113	1	29	1
4421	vgh07	China	China	Asia	1996	Burkholderia pseudomallei	human	58	3	1	5	1	1	4	1
4545	vgh16R	China	China	Asia	2001	Burkholderia pseudomallei	human	1001	4	2	6	1	1	29	1
4546	vgh16W	China	China	Asia	2001	Burkholderia pseudomallei	human	1001	4	2	6	1	1	29	1
4619	BHD-PSLL-2009-026	China	China	Asia	2009	Burkholderia pseudomallei	human	562	1	1	4	1	1	29	1
4	2381f	Thailand	Thailand	Asia		Burkholderia pseudomallei	human	4	1	1	4	2	1	2	1
8	E25	Thailand	Thailand	Asia		Burkholderia pseudomallei	unknown	8	1	1	11	6	1	3	1
10	SID 4350	Thailand	Thailand	Asia	1999	Burkholderia pseudomallei	human	10	1	1	13	1	1	1	1
11	K96243	Thailand	Thailand	Asia	1999	Burkholderia pseudomallei	human	10	1	1	13	1	1	1	1
18	KK 520	Thailand	Thailand	Asia		Burkholderia pseudomallei	human	16	1	2	2	1	1	10	1
26	SID 4351	Thailand	Thailand	Asia	1999	Burkholderia pseudomallei	human	23	1	2	13	1	1	1	1
31	Thai 18-QM22	Thailand	Thailand	Asia	1985	Burkholderia pseudomallei	unknown	28	1	4	3	1	1	3	6
32	SID 4352	Thailand	Thailand	Asia	1999	Burkholderia pseudomallei	human	29	1	4	3	1	1	4	1
45	VNs34A	Thailand	Thailand	Asia		Burkholderia pseudomallei	unknown	33	1	4	12	1	1	2	1
61	SID 3477	Thailand	Thailand	Asia	1999	Burkholderia pseudomallei	human	38	1	12	2	1	1	1	1
62	SID 5752	Thailand	Thailand	Asia	2000	Burkholderia pseudomallei	human	39	1	12	3	2	1	6	1
74	2395a	Thailand	Thailand	Asia		Burkholderia pseudomallei	human	45	2	2	3	1	1	2	1
79	Thai20	Thailand	Thailand	Asia	1986	Burkholderia pseudomallei	unknown	46	3	1	2	1	1	3	3
80	Thai19R	Thailand	Thailand	Asia	1986	Burkholderia pseudomallei	unknown	46	3	1	2	1	1	3	3
82	2366a	Thailand	Thailand	Asia		Burkholderia pseudomallei	unknown	48	3	1	2	1	1	4	1
89	SID 4075	Thailand	Thailand	Asia	1999	Burkholderia pseudomallei	human	51	3	1	2	3	1	4	3
90	E321	Thailand	Thailand	Asia		Burkholderia pseudomallei	human	52	3	1	2	2	1	11	1
91	Thai9	Thailand	Thailand	Asia	1986	Burkholderia pseudomallei	unknown	53	3	1	2	1	1	16	1
92	204	Thailand	Thailand	Asia	1988	Burkholderia pseudomallei	human	54	3	1	3	3	1	2	1
93	KK 454	Thailand	Thailand	Asia		Burkholderia pseudomallei	human	54	3	1	3	3	1	2	1
94	956a	Thailand	Thailand	Asia		Burkholderia pseudomallei	human	54	3	1	3	3	1	2	1
97	Thai 18-QM15	Thailand	Thailand	Asia	1984	Burkholderia pseudomallei	unknown	56	3	1	4	1	1	4	1
100	2396a	Thailand	Thailand	Asia		Burkholderia pseudomallei	unknown	58	3	1	5	1	1	4	1
109	307a	Thailand	Thailand	Asia	1987	Burkholderia pseudomallei	human	64	3	4	2	1	1	1	1
110	Thai 7-3	Thailand	Thailand	Asia	1984	Burkholderia pseudomallei	unknown	65	3	4	3	3	1	3	1
111	RAMAL22	Thailand	Thailand	Asia	1990	Burkholderia pseudomallei	human	66	3	4	3	4	1	4	1
115	383.5	Thailand	Thailand	Asia	1992	Burkholderia pseudomallei	human	70	3	4	11	3	5	4	6
116	383.9	Thailand	Thailand	Asia	1992	Burkholderia pseudomallei	human	70	3	4	11	3	5	4	6
118	1986a	Thailand	Thailand	Asia		Burkholderia pseudomallei	human	70	3	4	11	3	5	4	6
136	E27	Thailand	Thailand	Asia	1990	Burkholderia thailandensis	environmental	74	6	8	15	8	9	14	8
139	E125	Thailand	Thailand	Asia	1991	Burkholderia thailandensis	environmental	77	6	10	15	8	9	14	8
140	E327	Thailand	Thailand	Asia	1998	Burkholderia thailandensis	environmental	77	6	10	15	8	9	14	8
141	E294	Thailand	Thailand	Asia	1994	Burkholderia thailandensis	environmental	79	6	10	16	8	11	14	8
142	E111	Thailand	Thailand	Asia	1991	Burkholderia thailandensis	environmental	80	6	10	16	8	10	14	8
143	E216	Thailand	Thailand	Asia	1992	Burkholderia thailandensis	environmental	80	6	10	16	8	10	14	8
149	307a	Thailand	Thailand	Asia	1987	Burkholderia pseudomallei	human	78	1	2	2	1	1	1	1
157	2002721634	Thailand	Thailand	Asia	1992	Burkholderia pseudomallei	human	15	1	2	2	2	1	3	1
170	354e	Thailand	Thailand	Asia	1994	Burkholderia pseudomallei	human	78	1	2	2	1	1	1	1
178	2002721626	Thailand	Thailand	Asia	1990	Burkholderia pseudomallei	environmental	89	1	12	3	4	13	19	1
208	1026b	Thailand	Thailand	Asia		Burkholderia pseudomallei	human	102	3	4	12	1	1	4	1
298	E0408	Thailand	Thailand	Asia		Burkholderia pseudomallei	environmental	152	3	2	2	3	1	4	1
299	2700	Thailand	Thailand	Asia	2001	Burkholderia pseudomallei	human	153	3	2	14	1	1	3	1
300	E0415	Thailand	Thailand	Asia		Burkholderia pseudomallei	environmental	154	3	2	3	1	1	3	1
301	2756	Thailand	Thailand	Asia	2001	Burkholderia pseudomallei	human	155	1	1	3	3	1	2	1
302	2623	Thailand	Thailand	Asia	2001	Burkholderia pseudomallei	human	156	1	1	4	3	1	4	1
303	2674	Thailand	Thailand	Asia	2001	Burkholderia pseudomallei	human	157	3	4	11	3	1	4	6
304	E0008	Thailand	Thailand	Asia		Burkholderia pseudomallei	environmental	158	1	1	2	1	6	10	1
305	E0356	Thailand	Thailand	Asia		Burkholderia pseudomallei	environmental	159	4	2	11	1	1	1	1
306	E0350	Thailand	Thailand	Asia		Burkholderia pseudomallei	environmental	160	3	2	4	3	1	3	1
307	E0406	Thailand	Thailand	Asia		Burkholderia pseudomallei	environmental	161	1	12	6	1	1	2	3
308	E0034	Thailand	Thailand	Asia		Burkholderia pseudomallei	environmental	162	3	1	4	3	1	4	1
309	E0387	Thailand	Thailand	Asia		Burkholderia pseudomallei	environmental	163	3	2	2	1	1	4	1
310	E0394	Thailand	Thailand	Asia		Burkholderia pseudomallei	environmental	164	3	1	2	3	5	4	3
311	2726	Thailand	Thailand	Asia	2001	Burkholderia pseudomallei	human	165	1	1	13	1	1	22	1
312	E0385	Thailand	Thailand	Asia		Burkholderia pseudomallei	environmental	166	4	4	3	1	1	4	1
313	2767	Thailand	Thailand	Asia	2001	Burkholderia pseudomallei	human	167	1	1	4	1	1	3	1
314	E0233	Thailand	Thailand	Asia		Burkholderia pseudomallei	environmental	168	3	1	2	1	5	4	1
315	2770	Thailand	Thailand	Asia	2001	Burkholderia pseudomallei	human	169	1	1	2	3	8	4	3
316	2753	Thailand	Thailand	Asia	2001	Burkholderia pseudomallei	human	170	3	2	13	1	1	1	1
317	E0242	Thailand	Thailand	Asia		Burkholderia pseudomallei	environmental	167	1	1	4	1	1	3	1
318	2609	Thailand	Thailand	Asia	2001	Burkholderia pseudomallei	human	171	3	1	13	1	1	1	1
319	2622	Thailand	Thailand	Asia	2001	Burkholderia pseudomallei	human	172	1	1	3	2	6	4	1
320	2633	Thailand	Thailand	Asia	2001	Burkholderia pseudomallei	human	173	3	1	3	2	5	4	1
321	2652	Thailand	Thailand	Asia	2001	Burkholderia pseudomallei	human	174	3	2	14	2	1	3	1
322	2682	Thailand	Thailand	Asia	2001	Burkholderia pseudomallei	human	174	3	2	14	2	1	3	1
323	2720	Thailand	Thailand	Asia	2001	Burkholderia pseudomallei	human	174	3	2	14	2	1	3	1
324	2774	Thailand	Thailand	Asia	2001	Burkholderia pseudomallei	human	174	3	2	14	2	1	3	1
325	2657	Thailand	Thailand	Asia	2001	Burkholderia pseudomallei	human	175	1	4	6	2	1	3	1
326	2665	Thailand	Thailand	Asia	2001	Burkholderia pseudomallei	human	176	3	1	4	1	1	3	1
327	2676	Thailand	Thailand	Asia	2001	Burkholderia pseudomallei	human	177	1	1	4	3	1	3	1
328	2712	Thailand	Thailand	Asia	2001	Burkholderia pseudomallei	human	178	1	1	3	4	5	22	1
329	2744	Thailand	Thailand	Asia	2001	Burkholderia pseudomallei	human	179	1	1	3	4	1	22	1
330	E0284	Thailand	Thailand	Asia		Burkholderia pseudomallei	environmental	180	1	1	3	4	6	3	1
331	E0409	Thailand	Thailand	Asia		Burkholderia pseudomallei	environmental	181	1	1	3	3	6	2	3
332	E0239	Thailand	Thailand	Asia		Burkholderia pseudomallei	environmental	182	1	1	4	3	5	4	1
333	E0412	Thailand	Thailand	Asia		Burkholderia pseudomallei	environmental	183	1	1	11	4	1	22	1
334	E0187	Thailand	Thailand	Asia		Burkholderia pseudomallei	environmental	184	1	1	12	1	1	4	1
335	2688	Thailand	Thailand	Asia	2001	Burkholderia pseudomallei	human	185	1	4	2	2	1	4	1
336	2741	Thailand	Thailand	Asia	2001	Burkholderia pseudomallei	human	186	1	4	3	1	5	1	1
337	E0373	Thailand	Thailand	Asia		Burkholderia pseudomallei	environmental	187	1	4	11	1	5	4	1
338	E0401	Thailand	Thailand	Asia		Burkholderia pseudomallei	environmental	188	1	12	3	1	1	2	1
339	E0020	Thailand	Thailand	Asia		Burkholderia pseudomallei	environmental	189	1	12	13	3	1	4	1
340	E0009	Thailand	Thailand	Asia		Burkholderia pseudomallei	environmental	190	3	1	2	1	6	2	1
341	E0395	Thailand	Thailand	Asia		Burkholderia pseudomallei	environmental	191	3	1	2	4	1	2	1
342	2729	Thailand	Thailand	Asia	2001	Burkholderia pseudomallei	human	192	3	1	4	1	5	4	1
343	E0186	Thailand	Thailand	Asia		Burkholderia pseudomallei	environmental	193	3	1	4	3	1	3	1
345	2732	Thailand	Thailand	Asia	2001	Burkholderia pseudomallei	human	195	3	1	11	1	1	22	3
346	E0277	Thailand	Thailand	Asia		Burkholderia pseudomallei	environmental	196	3	1	11	1	1	22	1
347	2701	Thailand	Thailand	Asia	2001	Burkholderia pseudomallei	human	197	3	1	13	1	1	22	1
348	E0019	Thailand	Thailand	Asia		Burkholderia pseudomallei	environmental	197	3	1	13	1	1	22	1
349	2733	Thailand	Thailand	Asia	2001	Burkholderia pseudomallei	human	198	3	2	3	3	1	3	1
350	2746	Thailand	Thailand	Asia	2001	Burkholderia pseudomallei	human	199	3	2	14	2	5	3	1
351	E0240	Thailand	Thailand	Asia		Burkholderia pseudomallei	environmental	200	3	4	2	2	6	16	1
352	E0379	Thailand	Thailand	Asia		Burkholderia pseudomallei	environmental	201	3	4	11	3	5	4	3
354	2691	Thailand	Thailand	Asia	2001	Burkholderia pseudomallei	human	202	4	2	3	4	1	2	1
355	2773	Thailand	Thailand	Asia	2001	Burkholderia pseudomallei	human	203	4	4	3	3	1	4	1
356	E0419	Thailand	Thailand	Asia		Burkholderia pseudomallei	environmental	203	4	4	3	3	1	4	1
357	2713	Thailand	Thailand	Asia	2001	Burkholderia pseudomallei	human	204	1	1	3	1	1	1	3
358	E0393	Thailand	Thailand	Asia		Burkholderia pseudomallei	environmental	205	1	1	2	3	1	4	1
359	2721	Thailand	Thailand	Asia	2001	Burkholderia pseudomallei	human	205	1	1	2	3	1	4	1
360	E0372	Thailand	Thailand	Asia		Burkholderia pseudomallei	environmental	205	1	1	2	3	1	4	1
361	2718	Thailand	Thailand	Asia	2001	Burkholderia pseudomallei	human	205	1	1	2	3	1	4	1
362	E0345	Thailand	Thailand	Asia		Burkholderia pseudomallei	environmental	206	1	1	3	1	1	1	1
363	2639	Thailand	Thailand	Asia	2001	Burkholderia pseudomallei	human	207	1	1	4	1	5	4	1
364	2678	Thailand	Thailand	Asia	2001	Burkholderia pseudomallei	human	208	1	1	6	1	1	4	1
365	E0405	Thailand	Thailand	Asia		Burkholderia pseudomallei	environmental	208	1	1	6	1	1	4	1
367	E0183	Thailand	Thailand	Asia		Burkholderia pseudomallei	environmental	209	1	4	6	1	1	2	1
368	2690	Thailand	Thailand	Asia	2001	Burkholderia pseudomallei	human	210	3	1	2	1	1	4	6
369	2703	Thailand	Thailand	Asia	2001	Burkholderia pseudomallei	human	211	3	1	3	1	1	4	1
370	2654	Thailand	Thailand	Asia	2001	Burkholderia pseudomallei	human	212	3	1	3	4	1	4	1
371	2651	Thailand	Thailand	Asia	2001	Burkholderia pseudomallei	human	213	3	1	4	4	1	4	1
372	2749	Thailand	Thailand	Asia	2001	Burkholderia pseudomallei	human	214	3	2	2	1	1	3	1
373	2754	Thailand	Thailand	Asia	2001	Burkholderia pseudomallei	human	214	3	2	2	1	1	3	1
374	2727	Thailand	Thailand	Asia	2001	Burkholderia pseudomallei	human	163	3	2	2	1	1	4	1
375	E0384	Thailand	Thailand	Asia		Burkholderia pseudomallei	environmental	215	3	4	11	3	1	3	1
376	2627	Thailand	Thailand	Asia	2001	Burkholderia pseudomallei	human	216	4	1	3	2	5	4	1
377	E0279	Thailand	Thailand	Asia		Burkholderia pseudomallei	environmental	33	1	4	12	1	1	2	1
378	2637	Thailand	Thailand	Asia	2001	Burkholderia pseudomallei	human	176	3	1	4	1	1	3	1
379	E0300	Thailand	Thailand	Asia		Burkholderia pseudomallei	environmental	217	3	1	2	1	1	2	1
380	E0386	Thailand	Thailand	Asia		Burkholderia pseudomallei	environmental	217	3	1	2	1	1	2	1
381	E0420	Thailand	Thailand	Asia		Burkholderia pseudomallei	environmental	218	1	1	6	1	1	1	19
382	E0382	Thailand	Thailand	Asia		Burkholderia pseudomallei	environmental	219	3	2	2	1	1	2	1
383	2649	Thailand	Thailand	Asia	2001	Burkholderia pseudomallei	animal	219	3	2	2	1	1	2	1
384	E0396	Thailand	Thailand	Asia		Burkholderia pseudomallei	environmental	220	3	4	11	3	5	3	6
385	E0397	Thailand	Thailand	Asia		Burkholderia pseudomallei	environmental	220	3	4	11	3	5	3	6
386	2679	Thailand	Thailand	Asia	2001	Burkholderia pseudomallei	human	221	1	12	2	3	5	29	1
387	2617	Thailand	Thailand	Asia	2001	Burkholderia pseudomallei	human	221	1	12	2	3	5	29	1
388	E0010	Thailand	Thailand	Asia		Burkholderia pseudomallei	environmental	222	3	1	2	1	1	10	1
389	E0407	Thailand	Thailand	Asia		Burkholderia pseudomallei	environmental	223	1	2	2	2	1	2	1
390	E0370	Thailand	Thailand	Asia		Burkholderia pseudomallei	environmental	224	3	4	11	3	5	2	6
391	2755	Thailand	Thailand	Asia	2001	Burkholderia pseudomallei	human	225	1	2	13	17	6	3	1
392	E0302	Thailand	Thailand	Asia		Burkholderia pseudomallei	environmental	226	1	1	4	2	8	2	16
393	2615	Thailand	Thailand	Asia	2001	Burkholderia pseudomallei	human	227	1	1	2	1	5	4	1
394	2758	Thailand	Thailand	Asia	2001	Burkholderia pseudomallei	human	228	1	2	3	1	1	4	1
395	2632	Thailand	Thailand	Asia	2001	Burkholderia pseudomallei	human	229	3	4	11	3	5	28	6
396	E0361	Thailand	Thailand	Asia		Burkholderia pseudomallei	environmental	230	3	2	11	3	5	30	6
397	E0012	Thailand	Thailand	Asia		Burkholderia pseudomallei	environmental	231	3	4	2	1	1	4	1
398	E0362	Thailand	Thailand	Asia		Burkholderia pseudomallei	environmental	232	1	1	28	1	1	4	3
399	2743	Thailand	Thailand	Asia	2001	Burkholderia pseudomallei	human	233	1	2	6	1	1	1	1
485	969a	Thailand	Thailand	Asia	1992	Burkholderia pseudomallei	human	288	3	2	3	2	1	3	1
486	1117a	Thailand	Thailand	Asia	1993	Burkholderia pseudomallei	human	289	3	4	11	4	5	4	6
487	1494e	Thailand	Thailand	Asia	1996	Burkholderia pseudomallei	human	290	3	4	11	3	5	4	1
494	1214	Thailand	Thailand	Asia	1994	Burkholderia pseudomallei	human	298	1	1	2	2	1	2	1
495	655	Thailand	Thailand	Asia	1990	Burkholderia pseudomallei	human	299	1	1	2	1	5	3	1
496	2510	Thailand	Thailand	Asia	2000	Burkholderia pseudomallei	human	300	1	1	3	1	1	4	1
497	1773	Thailand	Thailand	Asia	1997	Burkholderia pseudomallei	human	301	1	1	3	4	1	2	1
498	1225	Thailand	Thailand	Asia	1994	Burkholderia pseudomallei	human	302	1	1	3	4	1	4	1
499	1588	Thailand	Thailand	Asia	1996	Burkholderia pseudomallei	human	303	1	1	4	1	1	1	1
500	2406	Thailand	Thailand	Asia	1999	Burkholderia pseudomallei	human	304	1	1	5	1	1	4	1
501	616	Thailand	Thailand	Asia	1989	Burkholderia pseudomallei	human	304	1	1	5	1	1	4	1
502	1420	Thailand	Thailand	Asia	1995	Burkholderia pseudomallei	human	305	1	1	11	1	6	4	1
503	828	Thailand	Thailand	Asia	1991	Burkholderia pseudomallei	human	306	1	2	3	1	1	2	1
504	666	Thailand	Thailand	Asia	1990	Burkholderia pseudomallei	human	307	1	2	3	1	1	3	1
505	529	Thailand	Thailand	Asia	1989	Burkholderia pseudomallei	human	308	1	2	3	3	1	2	3
506	995	Thailand	Thailand	Asia	1992	Burkholderia pseudomallei	human	309	1	2	3	17	1	1	1
507	557	Thailand	Thailand	Asia	1989	Burkholderia pseudomallei	human	310	1	2	4	1	1	2	1
508	1103	Thailand	Thailand	Asia	1993	Burkholderia pseudomallei	human	311	1	2	6	1	1	4	19
509	1842	Thailand	Thailand	Asia	1997	Burkholderia pseudomallei	human	312	1	4	2	1	1	3	1
510	1381	Thailand	Thailand	Asia	1995	Burkholderia pseudomallei	human	313	1	4	2	2	1	3	1
511	955	Thailand	Thailand	Asia	1992	Burkholderia pseudomallei	human	314	1	4	3	1	1	2	1
512	2834	Thailand	Thailand	Asia	2002	Burkholderia pseudomallei	human	315	1	4	3	1	1	3	1
513	2833	Thailand	Thailand	Asia	2002	Burkholderia pseudomallei	human	316	4	12	6	1	1	5	3
514	1426	Thailand	Thailand	Asia	1995	Burkholderia pseudomallei	human	317	1	26	6	2	1	40	11
518	508	Thailand	Thailand	Asia		Burkholderia pseudomallei	human	202	4	2	3	4	1	2	1
519	520	Thailand	Thailand	Asia		Burkholderia pseudomallei	human	174	3	2	14	2	1	3	1
520	532	Thailand	Thailand	Asia		Burkholderia pseudomallei	human	58	3	1	5	1	1	4	1
521	542	Thailand	Thailand	Asia		Burkholderia pseudomallei	human	33	1	4	12	1	1	2	1
522	587	Thailand	Thailand	Asia		Burkholderia pseudomallei	human	167	1	1	4	1	1	3	1
523	653	Thailand	Thailand	Asia		Burkholderia pseudomallei	human	197	3	1	13	1	1	22	1
524	710	Thailand	Thailand	Asia		Burkholderia pseudomallei	human	34	1	4	12	1	1	4	1
525	759	Thailand	Thailand	Asia		Burkholderia pseudomallei	human	34	1	4	12	1	1	4	1
526	799	Thailand	Thailand	Asia		Burkholderia pseudomallei	human	177	1	1	4	3	1	3	1
527	800	Thailand	Thailand	Asia		Burkholderia pseudomallei	human	48	3	1	2	1	1	4	1
528	811	Thailand	Thailand	Asia		Burkholderia pseudomallei	human	34	1	4	12	1	1	4	1
529	814	Thailand	Thailand	Asia		Burkholderia pseudomallei	human	205	1	1	2	3	1	4	1
530	863	Thailand	Thailand	Asia		Burkholderia pseudomallei	human	58	3	1	5	1	1	4	1
531	873	Thailand	Thailand	Asia		Burkholderia pseudomallei	human	178	1	1	3	4	5	22	1
532	876	Thailand	Thailand	Asia		Burkholderia pseudomallei	human	167	1	1	4	1	1	3	1
533	878	Thailand	Thailand	Asia		Burkholderia pseudomallei	human	174	3	2	14	2	1	3	1
534	924	Thailand	Thailand	Asia		Burkholderia pseudomallei	human	167	1	1	4	1	1	3	1
535	972	Thailand	Thailand	Asia		Burkholderia pseudomallei	human	58	3	1	5	1	1	4	1
536	1018	Thailand	Thailand	Asia		Burkholderia pseudomallei	human	221	1	12	2	3	5	29	1
537	1045	Thailand	Thailand	Asia		Burkholderia pseudomallei	human	153	3	2	14	1	1	3	1
538	1050	Thailand	Thailand	Asia		Burkholderia pseudomallei	human	154	3	2	3	1	1	3	1
539	1076	Thailand	Thailand	Asia		Burkholderia pseudomallei	human	162	3	1	4	3	1	4	1
540	1147	Thailand	Thailand	Asia		Burkholderia pseudomallei	human	176	3	1	4	1	1	3	1
541	1204	Thailand	Thailand	Asia		Burkholderia pseudomallei	human	221	1	12	2	3	5	29	1
542	1244	Thailand	Thailand	Asia		Burkholderia pseudomallei	human	60	3	1	12	1	1	3	1
543	1246	Thailand	Thailand	Asia		Burkholderia pseudomallei	human	33	1	4	12	1	1	2	1
544	1248	Thailand	Thailand	Asia		Burkholderia pseudomallei	human	60	3	1	12	1	1	3	1
545	1255	Thailand	Thailand	Asia		Burkholderia pseudomallei	human	221	1	12	2	3	5	29	1
546	1257	Thailand	Thailand	Asia		Burkholderia pseudomallei	human	167	1	1	4	1	1	3	1
547	1378	Thailand	Thailand	Asia		Burkholderia pseudomallei	human	23	1	2	13	1	1	1	1
548	1455	Thailand	Thailand	Asia		Burkholderia pseudomallei	human	206	1	1	3	1	1	1	1
549	1705	Thailand	Thailand	Asia		Burkholderia pseudomallei	human	221	1	12	2	3	5	29	1
550	1749	Thailand	Thailand	Asia		Burkholderia pseudomallei	human	50	3	1	2	1	1	4	3
551	1794	Thailand	Thailand	Asia		Burkholderia pseudomallei	human	70	3	4	11	3	5	4	6
552	1807	Thailand	Thailand	Asia		Burkholderia pseudomallei	human	177	1	1	4	3	1	3	1
553	1814	Thailand	Thailand	Asia		Burkholderia pseudomallei	human	70	3	4	11	3	5	4	6
554	1882	Thailand	Thailand	Asia		Burkholderia pseudomallei	human	54	3	1	3	3	1	2	1
555	1943	Thailand	Thailand	Asia		Burkholderia pseudomallei	human	167	1	1	4	1	1	3	1
556	1970	Thailand	Thailand	Asia		Burkholderia pseudomallei	human	162	3	1	4	3	1	4	1
557	1973	Thailand	Thailand	Asia		Burkholderia pseudomallei	human	34	1	4	12	1	1	4	1
558	2086	Thailand	Thailand	Asia		Burkholderia pseudomallei	human	56	3	1	4	1	1	4	1
559	2147	Thailand	Thailand	Asia		Burkholderia pseudomallei	human	58	3	1	5	1	1	4	1
560	2167	Thailand	Thailand	Asia		Burkholderia pseudomallei	human	205	1	1	2	3	1	4	1
561	2206	Thailand	Thailand	Asia		Burkholderia pseudomallei	human	34	1	4	12	1	1	4	1
562	2427	Thailand	Thailand	Asia		Burkholderia pseudomallei	human	167	1	1	4	1	1	3	1
563	2454	Thailand	Thailand	Asia		Burkholderia pseudomallei	human	70	3	4	11	3	5	4	6
564	2506	Thailand	Thailand	Asia		Burkholderia pseudomallei	human	58	3	1	5	1	1	4	1
565	2516	Thailand	Thailand	Asia		Burkholderia pseudomallei	human	50	3	1	2	1	1	4	3
566	2613	Thailand	Thailand	Asia		Burkholderia pseudomallei	human	54	3	1	3	3	1	2	1
567	2614	Thailand	Thailand	Asia		Burkholderia pseudomallei	human	70	3	4	11	3	5	4	6
568	2616	Thailand	Thailand	Asia		Burkholderia pseudomallei	human	68	3	4	11	1	5	4	6
569	2618	Thailand	Thailand	Asia		Burkholderia pseudomallei	human	16	1	2	2	1	1	10	1
570	2619	Thailand	Thailand	Asia		Burkholderia pseudomallei	human	167	1	1	4	1	1	3	1
571	2624	Thailand	Thailand	Asia		Burkholderia pseudomallei	human	167	1	1	4	1	1	3	1
572	2625	Thailand	Thailand	Asia		Burkholderia pseudomallei	human	58	3	1	5	1	1	4	1
573	2626	Thailand	Thailand	Asia		Burkholderia pseudomallei	human	167	1	1	4	1	1	3	1
574	2628	Thailand	Thailand	Asia		Burkholderia pseudomallei	human	47	3	1	2	1	1	3	1
575	2635	Thailand	Thailand	Asia		Burkholderia pseudomallei	human	70	3	4	11	3	5	4	6
576	2635	Thailand	Thailand	Asia		Burkholderia pseudomallei	human	70	3	4	11	3	5	4	6
577	2640	Thailand	Thailand	Asia		Burkholderia pseudomallei	human	157	3	4	11	3	1	4	6
578	2641	Thailand	Thailand	Asia		Burkholderia pseudomallei	human	46	3	1	2	1	1	3	3
579	2643	Thailand	Thailand	Asia		Burkholderia pseudomallei	human	52	3	1	2	2	1	11	1
580	2644	Thailand	Thailand	Asia		Burkholderia pseudomallei	human	70	3	4	11	3	5	4	6
581	2646	Thailand	Thailand	Asia		Burkholderia pseudomallei	human	17	1	2	3	1	1	1	1
582	2648	Thailand	Thailand	Asia		Burkholderia pseudomallei	human	163	3	2	2	1	1	4	1
583	2648	Thailand	Thailand	Asia		Burkholderia pseudomallei	human	163	3	2	2	1	1	4	1
584	2650	Thailand	Thailand	Asia		Burkholderia pseudomallei	human	162	3	1	4	3	1	4	1
585	2659	Thailand	Thailand	Asia		Burkholderia pseudomallei	human	54	3	1	3	3	1	2	1
586	2660	Thailand	Thailand	Asia		Burkholderia pseudomallei	human	54	3	1	3	3	1	2	1
587	2661	Thailand	Thailand	Asia		Burkholderia pseudomallei	human	33	1	4	12	1	1	2	1
588	2663	Thailand	Thailand	Asia		Burkholderia pseudomallei	human	70	3	4	11	3	5	4	6
589	2663	Thailand	Thailand	Asia		Burkholderia pseudomallei	human	70	3	4	11	3	5	4	6
590	2664	Thailand	Thailand	Asia		Burkholderia pseudomallei	human	70	3	4	11	3	5	4	6
591	2666	Thailand	Thailand	Asia		Burkholderia pseudomallei	human	168	3	1	2	1	5	4	1
592	2667	Thailand	Thailand	Asia		Burkholderia pseudomallei	human	58	3	1	5	1	1	4	1
593	2668	Thailand	Thailand	Asia		Burkholderia pseudomallei	human	50	3	1	2	1	1	4	3
594	2670	Thailand	Thailand	Asia		Burkholderia pseudomallei	human	54	3	1	3	3	1	2	1
595	2671	Thailand	Thailand	Asia		Burkholderia pseudomallei	human	58	3	1	5	1	1	4	1
596	2673	Thailand	Thailand	Asia		Burkholderia pseudomallei	human	167	1	1	4	1	1	3	1
597	2677	Thailand	Thailand	Asia		Burkholderia pseudomallei	human	70	3	4	11	3	5	4	6
598	2683	Thailand	Thailand	Asia		Burkholderia pseudomallei	human	158	1	1	2	1	6	10	1
599	2684	Thailand	Thailand	Asia		Burkholderia pseudomallei	human	70	3	4	11	3	5	4	6
600	2684	Thailand	Thailand	Asia		Burkholderia pseudomallei	human	70	3	4	11	3	5	4	6
601	2685	Thailand	Thailand	Asia		Burkholderia pseudomallei	human	167	1	1	4	1	1	3	1
602	2687	Thailand	Thailand	Asia		Burkholderia pseudomallei	human	10	1	1	13	1	1	1	1
603	2689	Thailand	Thailand	Asia		Burkholderia pseudomallei	human	70	3	4	11	3	5	4	6
604	2692	Thailand	Thailand	Asia		Burkholderia pseudomallei	human	58	3	1	5	1	1	4	1
605	2693	Thailand	Thailand	Asia		Burkholderia pseudomallei	human	70	3	4	11	3	5	4	6
606	2964	Thailand	Thailand	Asia		Burkholderia pseudomallei	human	70	3	4	11	3	5	4	6
607	2698	Thailand	Thailand	Asia		Burkholderia pseudomallei	human	34	1	4	12	1	1	4	1
608	2699	Thailand	Thailand	Asia		Burkholderia pseudomallei	human	48	3	1	2	1	1	4	1
609	2704	Thailand	Thailand	Asia		Burkholderia pseudomallei	human	34	1	4	12	1	1	4	1
610	2708	Thailand	Thailand	Asia		Burkholderia pseudomallei	human	60	3	1	12	1	1	3	1
611	2711	Thailand	Thailand	Asia		Burkholderia pseudomallei	human	23	1	2	13	1	1	1	1
612	2716	Thailand	Thailand	Asia		Burkholderia pseudomallei	human	46	3	1	2	1	1	3	3
613	2717	Thailand	Thailand	Asia		Burkholderia pseudomallei	human	33	1	4	12	1	1	2	1
614	2719	Thailand	Thailand	Asia		Burkholderia pseudomallei	human	48	3	1	2	1	1	4	1
615	2725	Thailand	Thailand	Asia		Burkholderia pseudomallei	human	167	1	1	4	1	1	3	1
616	2740	Thailand	Thailand	Asia		Burkholderia pseudomallei	human	157	3	4	11	3	1	4	6
617	2747	Thailand	Thailand	Asia		Burkholderia pseudomallei	human	70	3	4	11	3	5	4	6
618	2751	Thailand	Thailand	Asia		Burkholderia pseudomallei	human	9	1	1	12	1	1	1	1
619	2762	Thailand	Thailand	Asia		Burkholderia pseudomallei	human	23	1	2	13	1	1	1	1
620	2764	Thailand	Thailand	Asia		Burkholderia pseudomallei	human	48	3	1	2	1	1	4	1
621	2169	Thailand	Thailand	Asia		Burkholderia pseudomallei	human	33	1	4	12	1	1	2	1
622	2776	Thailand	Thailand	Asia		Burkholderia pseudomallei	human	16	1	2	2	1	1	10	1
623	2808	Thailand	Thailand	Asia		Burkholderia pseudomallei	human	176	3	1	4	1	1	3	1
624	2820	Thailand	Thailand	Asia		Burkholderia pseudomallei	human	60	3	1	12	1	1	3	1
625	2843	Thailand	Thailand	Asia		Burkholderia pseudomallei	human	47	3	1	2	1	1	3	1
626	2855	Thailand	Thailand	Asia		Burkholderia pseudomallei	human	58	3	1	5	1	1	4	1
627	2873	Thailand	Thailand	Asia		Burkholderia pseudomallei	human	58	3	1	5	1	1	4	1
628	E0385	Thailand	Thailand	Asia	1999	Burkholderia pseudomallei	environmental	166	4	4	3	1	1	4	1
629	E0233	Thailand	Thailand	Asia		Burkholderia pseudomallei	environmental	168	3	1	2	1	5	4	1
630	E0394	Thailand	Thailand	Asia		Burkholderia pseudomallei	environmental	164	3	1	2	3	5	4	3
631	E0013	Thailand	Thailand	Asia		Burkholderia pseudomallei	environmental	60	3	1	12	1	1	3	1
632	E0016	Thailand	Thailand	Asia		Burkholderia pseudomallei	environmental	93	1	1	2	1	1	4	1
633	E0021	Thailand	Thailand	Asia		Burkholderia pseudomallei	environmental	54	3	1	3	3	1	2	1
634	E0024	Thailand	Thailand	Asia		Burkholderia pseudomallei	environmental	54	3	1	3	3	1	2	1
635	E0031	Thailand	Thailand	Asia		Burkholderia pseudomallei	environmental	60	3	1	12	1	1	3	1
636	E0037	Thailand	Thailand	Asia		Burkholderia pseudomallei	environmental	54	3	1	3	3	1	2	1
637	E0038	Thailand	Thailand	Asia		Burkholderia pseudomallei	environmental	70	3	4	11	3	5	4	6
638	E0040	Thailand	Thailand	Asia		Burkholderia pseudomallei	environmental	99	1	1	4	1	1	4	1
639	E0181	Thailand	Thailand	Asia		Burkholderia pseudomallei	environmental	162	3	1	4	3	1	4	1
640	E0230	Thailand	Thailand	Asia		Burkholderia pseudomallei	environmental	48	3	1	2	1	1	4	1
641	E0231	Thailand	Thailand	Asia		Burkholderia pseudomallei	environmental	48	3	1	2	1	1	4	1
642	E0235	Thailand	Thailand	Asia		Burkholderia pseudomallei	environmental	54	3	1	3	3	1	2	1
643	E0237	Thailand	Thailand	Asia		Burkholderia pseudomallei	environmental	34	1	4	12	1	1	4	1
644	E0238	Thailand	Thailand	Asia		Burkholderia pseudomallei	environmental	32	1	4	11	3	5	4	6
645	E0241	Thailand	Thailand	Asia		Burkholderia pseudomallei	environmental	167	1	1	4	1	1	3	1
646	E0268	Thailand	Thailand	Asia		Burkholderia pseudomallei	environmental	23	1	2	13	1	1	1	1
647	E0339	Thailand	Thailand	Asia		Burkholderia pseudomallei	environmental	52	3	1	2	2	1	11	1
648	E0342	Thailand	Thailand	Asia		Burkholderia pseudomallei	environmental	93	1	1	2	1	1	4	1
649	E0344	Thailand	Thailand	Asia		Burkholderia pseudomallei	environmental	56	3	1	4	1	1	4	1
650	E0351	Thailand	Thailand	Asia		Burkholderia pseudomallei	environmental	68	3	4	11	1	5	4	6
651	E0358	Thailand	Thailand	Asia		Burkholderia pseudomallei	environmental	70	3	4	11	3	5	4	6
652	E0359	Thailand	Thailand	Asia		Burkholderia pseudomallei	environmental	70	3	4	11	3	5	4	6
653	E0366	Thailand	Thailand	Asia		Burkholderia pseudomallei	environmental	50	3	1	2	1	1	4	3
654	E0371	Thailand	Thailand	Asia		Burkholderia pseudomallei	environmental	70	3	4	11	3	5	4	6
655	E0377	Thailand	Thailand	Asia		Burkholderia pseudomallei	environmental	50	3	1	2	1	1	4	3
656	E0378	Thailand	Thailand	Asia		Burkholderia pseudomallei	environmental	60	3	1	12	1	1	3	1
657	E0380	Thailand	Thailand	Asia		Burkholderia pseudomallei	environmental	154	3	2	3	1	1	3	1
658	E0383	Thailand	Thailand	Asia		Burkholderia pseudomallei	environmental	60	3	1	12	1	1	3	1
659	E0388	Thailand	Thailand	Asia		Burkholderia pseudomallei	environmental	51	3	1	2	3	1	4	3
660	E0389	Thailand	Thailand	Asia		Burkholderia pseudomallei	environmental	51	3	1	2	3	1	4	3
661	E0399	Thailand	Thailand	Asia		Burkholderia pseudomallei	environmental	54	3	1	3	3	1	2	1
662	E0400	Thailand	Thailand	Asia		Burkholderia pseudomallei	environmental	93	1	1	2	1	1	4	1
663	E0407	Thailand	Thailand	Asia		Burkholderia pseudomallei	environmental	223	1	2	2	2	1	2	1
664	E0411	Thailand	Thailand	Asia		Burkholderia pseudomallei	environmental	54	3	1	3	3	1	2	1
665	E0413	Thailand	Thailand	Asia		Burkholderia pseudomallei	environmental	54	3	1	3	3	1	2	1
666	E0417	Thailand	Thailand	Asia		Burkholderia pseudomallei	environmental	154	3	2	3	1	1	3	1
740	E254	Thailand	Thailand	Asia		Burkholderia thailandensis	environmental	345	6	10	15	8	10	14	8
747	132/02	Thailand	Thailand	Asia	1990	Burkholderia thailandensis	environmental	352	6	10	15	29	10	14	9
748	134/02	Thailand	Thailand	Asia	1992	Burkholderia pseudomallei	environmental	353	8	29	22	2	18	6	1
750	E0234	Thailand	Thailand	Asia	1992	Burkholderia thailandensis	environmental	355	6	10	16	8	9	14	8
751	E0336	Thailand	Thailand	Asia	1998	Burkholderia thailandensis	environmental	356	6	10	16	30	9	14	9
752	E0202	Thailand	Thailand	Asia	1992	Burkholderia thailandensis	environmental	357	6	31	15	8	10	14	8
753	E0367	Thailand	Thailand	Asia	1999	Burkholderia thailandensis	environmental	358	6	31	15	8	9	14	9
754	E0017	Thailand	Thailand	Asia	1990	Burkholderia thailandensis	environmental	359	6	10	15	8	24	14	9
755	E0146	Thailand	Thailand	Asia	1991	Burkholderia thailandensis	environmental	360	6	10	15	30	10	14	9
756	E0177	Thailand	Thailand	Asia	1991	Burkholderia thailandensis	environmental	352	6	10	15	29	10	14	9
757	E0433	Thailand	Thailand	Asia	2002	Burkholderia thailandensis	environmental	361	6	10	15	8	9	14	9
758	E0360	Thailand	Thailand	Asia	1998	Burkholderia thailandensis	environmental	362	6	10	16	8	9	14	9
759	E0257	Thailand	Thailand	Asia	1992	Burkholderia thailandensis	environmental	363	6	10	16	8	10	14	9
760	E264	Thailand	Thailand	Asia		Burkholderia thailandensis	environmental	80	6	10	16	8	10	14	8
761	STW 359-1	Thailand	Thailand	Asia	1965	Burkholderia pseudomallei	environmental	364	1	3	4	3	1	4	3
762	LoeiKK-W-5(2)	Thailand	Thailand	Asia	1965	Burkholderia pseudomallei	environmental	365	3	2	4	1	1	3	1
763	STW 230-1	Thailand	Thailand	Asia	1965	Burkholderia pseudomallei	environmental	366	3	1	2	3	8	4	3
765	STW 219	Thailand	Thailand	Asia	1965	Burkholderia pseudomallei	environmental	368	3	1	2	3	8	4	1
766	Phattalung 49 W-1	Thailand	Thailand	Asia	1965	Burkholderia pseudomallei	environmental	369	3	1	2	1	5	4	3
768	STW 105-1	Thailand	Thailand	Asia	1965	Burkholderia pseudomallei	environmental	371	1	12	6	2	1	4	1
769	STW 107-1	Thailand	Thailand	Asia	1965	Burkholderia pseudomallei	environmental	372	1	2	3	1	5	22	1
770	Ubol 6-1	Thailand	Thailand	Asia	1965	Burkholderia pseudomallei	environmental	373	3	1	11	2	5	4	1
771	STW 67-1	Thailand	Thailand	Asia	1965	Burkholderia pseudomallei	environmental	374	1	4	11	4	5	2	6
772	Nakhon Phanom 32-3	Thailand	Thailand	Asia	1966	Burkholderia pseudomallei	environmental	375	3	1	4	3	1	4	3
773	STW 760-2	Thailand	Thailand	Asia	1966	Burkholderia pseudomallei	environmental	376	1	4	2	3	8	4	3
774	Chumpon 76 W-2	Thailand	Thailand	Asia	1965	Burkholderia pseudomallei	environmental	377	3	30	11	3	1	4	3
775	STW 222-2	Thailand	Thailand	Asia	1965	Burkholderia pseudomallei	environmental	378	18	12	3	2	1	2	1
776	STW 402	Thailand	Thailand	Asia	1965	Burkholderia pseudomallei	environmental	379	1	2	2	3	5	4	1
777	STW 99-2	Thailand	Thailand	Asia	1965	Burkholderia pseudomallei	environmental	380	3	2	2	1	1	4	3
778	STW 640	Thailand	Thailand	Asia	1966	Burkholderia pseudomallei	environmental	381	1	2	2	1	1	3	1
779	Songkhkla 25 W-1	Thailand	Thailand	Asia	1965	Burkholderia pseudomallei	environmental	382	1	1	3	4	5	1	1
780	STW 217-2	Thailand	Thailand	Asia	1965	Burkholderia pseudomallei	environmental	383	1	4	6	2	3	1	1
781	STW 66	Thailand	Thailand	Asia	1965	Burkholderia pseudomallei	environmental	384	1	12	3	3	1	4	1
782	STW 64	Thailand	Thailand	Asia	1965	Burkholderia pseudomallei	environmental	385	1	4	11	4	5	4	6
783	STW 754	Thailand	Thailand	Asia	1966	Burkholderia pseudomallei	environmental	386	3	1	3	1	1	2	1
785	STW 723	Thailand	Thailand	Asia	1966	Burkholderia pseudomallei	environmental	388	1	1	4	1	1	22	1
786	STW 120-1	Thailand	Thailand	Asia	1965	Burkholderia pseudomallei	environmental	389	3	1	11	1	1	4	1
787	STW 414-1	Thailand	Thailand	Asia	1965	Burkholderia pseudomallei	environmental	390	1	1	14	2	1	22	1
788	STW 422	Thailand	Thailand	Asia	1965	Burkholderia pseudomallei	environmental	391	1	2	10	2	1	8	1
789	STW 10	Thailand	Thailand	Asia	1965	Burkholderia pseudomallei	environmental	392	1	2	6	1	1	4	1
790	STW 561-1	Thailand	Thailand	Asia	1966	Burkholderia pseudomallei	environmental	393	3	2	3	1	1	4	1
791	STW 729	Thailand	Thailand	Asia	1966	Burkholderia pseudomallei	environmental	394	3	4	11	3	1	4	3
792	STW 307-2	Thailand	Thailand	Asia	1965	Burkholderia pseudomallei	environmental	395	1	3	36	1	1	4	3
793	STW 189-2	Thailand	Thailand	Asia	1965	Burkholderia pseudomallei	environmental	396	3	2	2	3	5	3	1
795	STW 638-1	Thailand	Thailand	Asia	1966	Burkholderia pseudomallei	environmental	398	1	2	3	1	1	22	1
796	Ranong 73 W-1	Thailand	Thailand	Asia	1965	Burkholderia pseudomallei	environmental	399	3	1	4	1	1	22	1
797	STW 216-2	Thailand	Thailand	Asia	1965	Burkholderia pseudomallei	environmental	400	1	12	3	2	1	8	1
798	STW 176	Thailand	Thailand	Asia	1965	Burkholderia pseudomallei	environmental	401	3	3	2	1	1	4	1
799	STW 174	Thailand	Thailand	Asia	1965	Burkholderia pseudomallei	environmental	402	3	1	2	3	1	2	1
801	STW 730-1	Thailand	Thailand	Asia	1966	Burkholderia pseudomallei	environmental	404	1	1	4	3	1	4	3
802	STW 185-1	Thailand	Thailand	Asia	1965	Burkholderia pseudomallei	environmental	405	1	4	6	2	1	2	1
804	STW 32-3	Thailand	Thailand	Asia	1965	Burkholderia pseudomallei	environmental	407	3	1	3	3	1	2	18
805	STW 215-1	Thailand	Thailand	Asia	1965	Burkholderia pseudomallei	environmental	408	3	1	2	3	8	4	24
806	Ranong 8	Thailand	Thailand	Asia	1965	Burkholderia pseudomallei	environmental	409	3	1	36	1	1	4	1
809	STW 753	Thailand	Thailand	Asia	1966	Burkholderia pseudomallei	environmental	412	1	4	10	1	1	2	1
810	STW 429	Thailand	Thailand	Asia	1965	Burkholderia pseudomallei	environmental	413	3	2	6	1	1	3	3
811	Songkhla 34 W-1	Thailand	Thailand	Asia	1965	Burkholderia pseudomallei	environmental	414	3	1	2	1	8	4	3
812	STW 28-2	Thailand	Thailand	Asia	1965	Burkholderia pseudomallei	environmental	415	1	1	11	4	5	4	6
813	STW 152	Thailand	Thailand	Asia	1966	Burkholderia pseudomallei	environmental	416	1	1	6	2	1	42	1
814	STW 424-1	Thailand	Thailand	Asia	1965	Burkholderia pseudomallei	environmental	417	18	4	6	2	5	1	3
844	Loei KK-S2	Thailand	Thailand	Asia	1965	Burkholderia pseudomallei	environmental	10	1	1	13	1	1	1	1
845	Loei KK-S2(2)	Thailand	Thailand	Asia	1965	Burkholderia pseudomallei	environmental	10	1	1	13	1	1	1	1
846	Phangna 64 W	Thailand	Thailand	Asia	1965	Burkholderia pseudomallei	environmental	10	1	1	13	1	1	1	1
849	Patalung 49 W-2	Thailand	Thailand	Asia	1965	Burkholderia pseudomallei	environmental	289	3	4	11	4	5	4	6
850	Patalung 51 W	Thailand	Thailand	Asia	1965	Burkholderia pseudomallei	environmental	369	3	1	2	1	5	4	3
851	Patalung 52 W-2	Thailand	Thailand	Asia	1965	Burkholderia pseudomallei	environmental	164	3	1	2	3	5	4	3
852	Phuket 3 W-1	Thailand	Thailand	Asia	1965	Burkholderia pseudomallei	environmental	54	3	1	3	3	1	2	1
853	Phuket 6 S-1	Thailand	Thailand	Asia	1965	Burkholderia pseudomallei	environmental	46	3	1	2	1	1	3	3
855	Ranong 70 W	Thailand	Thailand	Asia	1965	Burkholderia pseudomallei	environmental	38	1	12	2	1	1	1	1
856	Ranong 73 W-2	Thailand	Thailand	Asia	1965	Burkholderia pseudomallei	environmental	227	1	1	2	1	5	4	1
863	Songkla 11 W	Thailand	Thailand	Asia	1965	Burkholderia pseudomallei	environmental	168	3	1	2	1	5	4	1
864	Songkla 21 W-1	Thailand	Thailand	Asia	1965	Burkholderia pseudomallei	environmental	289	3	4	11	4	5	4	6
865	Songkla 21 W-2	Thailand	Thailand	Asia	1965	Burkholderia pseudomallei	environmental	228	1	2	3	1	1	4	1
866	Songkla 25 W-2	Thailand	Thailand	Asia	1965	Burkholderia pseudomallei	environmental	382	1	1	3	4	5	1	1
867	Songkhla 27 W-1	Thailand	Thailand	Asia	1965	Burkholderia pseudomallei	environmental	369	3	1	2	1	5	4	3
868	Songkla 27 W-2	Thailand	Thailand	Asia	1965	Burkholderia pseudomallei	environmental	369	3	1	2	1	5	4	3
869	Songkla 34 W-2	Thailand	Thailand	Asia	1965	Burkholderia pseudomallei	environmental	84	3	1	11	4	5	4	6
870	STW 1	Thailand	Thailand	Asia	1965	Burkholderia pseudomallei	environmental	369	3	1	2	1	5	4	3
871	STW3	Thailand	Thailand	Asia	1965	Burkholderia pseudomallei	environmental	366	3	1	2	3	8	4	3
872	STW 4-2	Thailand	Thailand	Asia	1965	Burkholderia pseudomallei	environmental	366	3	1	2	3	8	4	3
873	STW 5-1	Thailand	Thailand	Asia	1965	Burkholderia pseudomallei	environmental	289	3	4	11	4	5	4	6
874	STW 7	Thailand	Thailand	Asia	1965	Burkholderia pseudomallei	environmental	376	1	4	2	3	8	4	3
875	STW 7-2	Thailand	Thailand	Asia	1965	Burkholderia pseudomallei	environmental	376	1	4	2	3	8	4	3
876	STW 11-3	Thailand	Thailand	Asia	1965	Burkholderia pseudomallei	environmental	288	3	2	3	2	1	3	1
877	STW 22-1	Thailand	Thailand	Asia	1965	Burkholderia pseudomallei	environmental	46	3	1	2	1	1	3	3
878	STW 25	Thailand	Thailand	Asia	1965	Burkholderia pseudomallei	environmental	46	3	1	2	1	1	3	3
879	STW 26	Thailand	Thailand	Asia	1965	Burkholderia pseudomallei	environmental	385	1	4	11	4	5	4	6
880	STW 27-2	Thailand	Thailand	Asia	1965	Burkholderia pseudomallei	environmental	70	3	4	11	3	5	4	6
881	STW 28-5	Thailand	Thailand	Asia	1965	Burkholderia pseudomallei	environmental	376	1	4	2	3	8	4	3
882	STW 32-1	Thailand	Thailand	Asia	1965	Burkholderia pseudomallei	environmental	389	3	1	11	1	1	4	1
883	STW 33	Thailand	Thailand	Asia	1965	Burkholderia pseudomallei	environmental	385	1	4	11	4	5	4	6
884	STW 34	Thailand	Thailand	Asia	1965	Burkholderia pseudomallei	environmental	407	3	1	3	3	1	2	18
885	STW 35-1	Thailand	Thailand	Asia	1965	Burkholderia pseudomallei	environmental	371	1	12	6	2	1	4	1
886	STW 36-1	Thailand	Thailand	Asia	1965	Burkholderia pseudomallei	environmental	366	3	1	2	3	8	4	3
887	STW 38	Thailand	Thailand	Asia	1965	Burkholderia pseudomallei	environmental	84	3	1	11	4	5	4	6
888	STW 39	Thailand	Thailand	Asia	1965	Burkholderia pseudomallei	environmental	371	1	12	6	2	1	4	1
889	STW 42	Thailand	Thailand	Asia	1965	Burkholderia pseudomallei	environmental	371	1	12	6	2	1	4	1
890	STW 43-1	Thailand	Thailand	Asia	1965	Burkholderia pseudomallei	environmental	371	1	12	6	2	1	4	1
891	STW 44	Thailand	Thailand	Asia	1965	Burkholderia pseudomallei	environmental	371	1	12	6	2	1	4	1
892	STW 45-1	Thailand	Thailand	Asia	1965	Burkholderia pseudomallei	environmental	289	3	4	11	4	5	4	6
893	STW 55-2	Thailand	Thailand	Asia	1965	Burkholderia pseudomallei	environmental	289	3	4	11	4	5	4	6
894	STW 58-1	Thailand	Thailand	Asia	1965	Burkholderia pseudomallei	environmental	289	3	4	11	4	5	4	6
895	STW 61-2	Thailand	Thailand	Asia	1965	Burkholderia pseudomallei	environmental	372	1	2	3	1	5	22	1
896	STW 62	Thailand	Thailand	Asia	1965	Burkholderia pseudomallei	environmental	84	3	1	11	4	5	4	6
897	STW 94-1	Thailand	Thailand	Asia	1965	Burkholderia pseudomallei	environmental	164	3	1	2	3	5	4	3
898	STW 95-1	Thailand	Thailand	Asia	1965	Burkholderia pseudomallei	environmental	371	1	12	6	2	1	4	1
899	STW 96-2	Thailand	Thailand	Asia	1965	Burkholderia pseudomallei	environmental	371	1	12	6	2	1	4	1
900	STW 97-1	Thailand	Thailand	Asia	1965	Burkholderia pseudomallei	environmental	84	3	1	11	4	5	4	6
901	STW 98-1	Thailand	Thailand	Asia	1965	Burkholderia pseudomallei	environmental	51	3	1	2	3	1	4	3
902	STW 100-1	Thailand	Thailand	Asia	1965	Burkholderia pseudomallei	environmental	15	1	2	2	2	1	3	1
903	STW 101-1	Thailand	Thailand	Asia	1965	Burkholderia pseudomallei	environmental	84	3	1	11	4	5	4	6
904	STW 102-3	Thailand	Thailand	Asia	1965	Burkholderia pseudomallei	environmental	84	3	1	11	4	5	4	6
905	STW 104-1	Thailand	Thailand	Asia	1965	Burkholderia pseudomallei	environmental	51	3	1	2	3	1	4	3
906	STW 106-1	Thailand	Thailand	Asia	1965	Burkholderia pseudomallei	environmental	54	3	1	3	3	1	2	1
907	STW 110-1	Thailand	Thailand	Asia	1965	Burkholderia pseudomallei	environmental	51	3	1	2	3	1	4	3
908	STW 111-2	Thailand	Thailand	Asia	1965	Burkholderia pseudomallei	environmental	164	3	1	2	3	5	4	3
909	STW 114-1	Thailand	Thailand	Asia	1965	Burkholderia pseudomallei	environmental	369	3	1	2	1	5	4	3
910	STW 115-2	Thailand	Thailand	Asia	1965	Burkholderia pseudomallei	environmental	51	3	1	2	3	1	4	3
911	STW 116-2	Thailand	Thailand	Asia	1965	Burkholderia pseudomallei	environmental	289	3	4	11	4	5	4	6
912	STW 117-4	Thailand	Thailand	Asia	1965	Burkholderia pseudomallei	environmental	371	1	12	6	2	1	4	1
913	STW 122	Thailand	Thailand	Asia	1965	Burkholderia pseudomallei	environmental	168	3	1	2	1	5	4	1
914	STW 154	Thailand	Thailand	Asia	1965	Burkholderia pseudomallei	environmental	371	1	12	6	2	1	4	1
915	STW 157	Thailand	Thailand	Asia	1965	Burkholderia pseudomallei	environmental	168	3	1	2	1	5	4	1
916	STW 162-1	Thailand	Thailand	Asia	1965	Burkholderia pseudomallei	environmental	289	3	4	11	4	5	4	6
917	STW 168-3	Thailand	Thailand	Asia	1965	Burkholderia pseudomallei	environmental	54	3	1	3	3	1	2	1
918	STW 175-1	Thailand	Thailand	Asia	1965	Burkholderia pseudomallei	environmental	369	3	1	2	1	5	4	3
919	STW 181-1	Thailand	Thailand	Asia	1965	Burkholderia pseudomallei	environmental	51	3	1	2	3	1	4	3
920	STW 185	Thailand	Thailand	Asia	1965	Burkholderia pseudomallei	environmental	46	3	1	2	1	1	3	3
921	STW 186-2	Thailand	Thailand	Asia	1965	Burkholderia pseudomallei	environmental	366	3	1	2	3	8	4	3
922	STW 187-3	Thailand	Thailand	Asia	1965	Burkholderia pseudomallei	environmental	366	3	1	2	3	8	4	3
923	STW 197-1	Thailand	Thailand	Asia	1965	Burkholderia pseudomallei	environmental	376	1	4	2	3	8	4	3
924	STW 199-2	Thailand	Thailand	Asia	1965	Burkholderia pseudomallei	environmental	376	1	4	2	3	8	4	3
925	STW 200-1	Thailand	Thailand	Asia	1965	Burkholderia pseudomallei	environmental	376	1	4	2	3	8	4	3
926	STW 202-3	Thailand	Thailand	Asia	1965	Burkholderia pseudomallei	environmental	366	3	1	2	3	8	4	3
927	STW 204-2	Thailand	Thailand	Asia	1965	Burkholderia pseudomallei	environmental	366	3	1	2	3	8	4	3
928	STW 205-1	Thailand	Thailand	Asia	1965	Burkholderia pseudomallei	environmental	51	3	1	2	3	1	4	3
929	STW 208	Thailand	Thailand	Asia	1965	Burkholderia pseudomallei	environmental	51	3	1	2	3	1	4	3
930	STW 208-1	Thailand	Thailand	Asia	1965	Burkholderia pseudomallei	environmental	51	3	1	2	3	1	4	3
931	STW 214	Thailand	Thailand	Asia	1965	Burkholderia pseudomallei	environmental	84	3	1	11	4	5	4	6
932	STW 220-2	Thailand	Thailand	Asia	1965	Burkholderia pseudomallei	environmental	289	3	4	11	4	5	4	6
933	STW 221-1	Thailand	Thailand	Asia	1965	Burkholderia pseudomallei	environmental	371	1	12	6	2	1	4	1
934	STW 224-1	Thailand	Thailand	Asia	1965	Burkholderia pseudomallei	environmental	289	3	4	11	4	5	4	6
935	STW 225-3	Thailand	Thailand	Asia	1965	Burkholderia pseudomallei	environmental	84	3	1	11	4	5	4	6
936	STW 233-1	Thailand	Thailand	Asia	1965	Burkholderia pseudomallei	environmental	371	1	12	6	2	1	4	1
937	STW 235-1	Thailand	Thailand	Asia	1965	Burkholderia pseudomallei	environmental	376	1	4	2	3	8	4	3
938	STW 244-1	Thailand	Thailand	Asia	1965	Burkholderia pseudomallei	environmental	378	18	12	3	2	1	2	1
939	STW 305	Thailand	Thailand	Asia	1965	Burkholderia pseudomallei	environmental	300	1	1	3	1	1	4	1
940	STW 312-1	Thailand	Thailand	Asia	1965	Burkholderia pseudomallei	environmental	300	1	1	3	1	1	4	1
941	STW 358-2	Thailand	Thailand	Asia	1965	Burkholderia pseudomallei	environmental	312	1	4	2	1	1	3	1
942	STW 362	Thailand	Thailand	Asia	1965	Burkholderia pseudomallei	environmental	364	1	3	4	3	1	4	3
943	STW 364	Thailand	Thailand	Asia	1965	Burkholderia pseudomallei	environmental	364	1	3	4	3	1	4	3
944	STW 368-3	Thailand	Thailand	Asia	1965	Burkholderia pseudomallei	environmental	364	1	3	4	3	1	4	3
945	STW 406	Thailand	Thailand	Asia	1965	Burkholderia pseudomallei	environmental	164	3	1	2	3	5	4	3
946	STW 415	Thailand	Thailand	Asia	1965	Burkholderia pseudomallei	environmental	290	3	4	11	3	5	4	1
947	STW 420-2	Thailand	Thailand	Asia	1965	Burkholderia pseudomallei	environmental	417	18	4	6	2	5	1	3
948	STW 426-2	Thailand	Thailand	Asia	1965	Burkholderia pseudomallei	environmental	409	3	1	36	1	1	4	1
949	STW 430	Thailand	Thailand	Asia	1965	Burkholderia pseudomallei	environmental	51	3	1	2	3	1	4	3
950	STW 447	Thailand	Thailand	Asia	1965	Burkholderia pseudomallei	environmental	366	3	1	2	3	8	4	3
951	STW 487-1	Thailand	Thailand	Asia	1965	Burkholderia pseudomallei	environmental	3	1	1	2	2	5	3	1
952	STW 539-1	Thailand	Thailand	Asia	1965	Burkholderia pseudomallei	environmental	392	1	2	6	1	1	4	1
953	STW 551	Thailand	Thailand	Asia	1965	Burkholderia pseudomallei	environmental	385	1	4	11	4	5	4	6
954	STW 765	Thailand	Thailand	Asia	1965	Burkholderia pseudomallei	environmental	70	3	4	11	3	5	4	6
955	UB-8-Soil 1	Thailand	Thailand	Asia	1965	Burkholderia pseudomallei	environmental	167	1	1	4	1	1	3	1
956	UB-8-Soil 2	Thailand	Thailand	Asia	1965	Burkholderia pseudomallei	environmental	60	3	1	12	1	1	3	1
985	A13	Thailand	Thailand	Asia	2005	Burkholderia pseudomallei	environmental	424	4	12	10	4	8	3	1
1021	MSHR2083	Thailand	Thailand	Asia	2005	Burkholderia pseudomallei	human	441	3	2	6	1	1	3	1
1039	MSHR2167	Thailand	Thailand	Asia	2005	Burkholderia pseudomallei	human	441	3	2	6	1	1	3	1
1143	PG9	Thailand	Thailand	Asia	2004	Burkholderia pseudomallei	human	495	1	2	2	1	6	4	1
1144	1142a	Thailand	Thailand	Asia	2006	Burkholderia pseudomallei	human	497	1	2	6	34	1	4	1
1145	1142b	Thailand	Thailand	Asia	2006	Burkholderia pseudomallei	human	497	1	2	6	34	1	4	1
1146	1142b	Thailand	Thailand	Asia	2006	Burkholderia pseudomallei	human	497	1	2	6	34	1	4	1
1147	675e pale	Thailand	Thailand	Asia	2006	Burkholderia pseudomallei	human	498	1	4	2	2	1	16	1
1148	675e deep	Thailand	Thailand	Asia	2006	Burkholderia pseudomallei	human	498	1	4	2	2	1	16	1
1149	3351e	Thailand	Thailand	Asia	2006	Burkholderia pseudomallei	human	498	1	4	2	2	1	16	1
1150	3351C	Thailand	Thailand	Asia	2006	Burkholderia pseudomallei	human	498	1	4	2	2	1	16	1
1151	3861a	Thailand	Thailand	Asia	2006	Burkholderia pseudomallei	human	498	1	4	2	2	1	16	1
1152	576a	Thailand	Thailand	Asia	1988	Burkholderia pseudomallei	human	501	1	12	6	2	1	2	3
1153	SE2	Thailand	Thailand	Asia	2005	Burkholderia pseudomallei	environmental	508	3	1	36	1	1	4	3
1154	PG1	Thailand	Thailand	Asia	2004	Burkholderia pseudomallei	human	509	3	1	39	1	1	3	1
1167	MSHR2082	Thailand	Thailand	Asia	2005	Burkholderia pseudomallei	human	441	3	2	6	1	1	3	1
1168	MSHR2083	Thailand	Thailand	Asia	2005	Burkholderia pseudomallei	human	441	3	2	6	1	1	3	1
1180	PM 125	Thailand	Thailand	Asia	2006	Burkholderia pseudomallei	human	519	1	2	3	3	1	3	1
1181	PM 126	Thailand	Thailand	Asia	2006	Burkholderia pseudomallei	human	520	1	2	3	3	1	1	1
1182	PM 131	Thailand	Thailand	Asia	2006	Burkholderia pseudomallei	human	521	1	1	2	1	1	3	1
1184	PM 134	Thailand	Thailand	Asia	2006	Burkholderia pseudomallei	human	522	3	4	11	3	6	4	6
1185	PM 138	Thailand	Thailand	Asia	2006	Burkholderia pseudomallei	human	523	1	1	2	2	3	4	1
1186	PM 2	Thailand	Thailand	Asia	1949	Burkholderia pseudomallei	human	524	3	4	13	1	1	22	1
1187	PM 3	Thailand	Thailand	Asia	1949	Burkholderia pseudomallei	human	525	1	12	6	1	1	42	1
1188	PM 22	Thailand	Thailand	Asia	2006	Burkholderia pseudomallei	human	526	1	2	4	1	1	1	1
1189	PM 21	Thailand	Thailand	Asia	1949	Burkholderia pseudomallei	human	521	1	1	2	1	1	3	1
1190	PM 24	Thailand	Thailand	Asia	2006	Burkholderia pseudomallei	human	527	3	1	40	1	1	4	1
1191	PM 29	Thailand	Thailand	Asia	1949	Burkholderia pseudomallei	human	528	3	2	2	4	1	22	1
1192	PM 32	Thailand	Thailand	Asia		Burkholderia pseudomallei	human	529	1	1	2	1	5	3	6
1193	PM 39	Thailand	Thailand	Asia		Burkholderia pseudomallei	human	527	3	1	40	1	1	4	1
1194	PM 55	Thailand	Thailand	Asia		Burkholderia pseudomallei	human	530	1	2	4	1	6	4	1
1195	PM 90	Thailand	Thailand	Asia		Burkholderia pseudomallei	human	531	1	4	2	3	1	4	1
1196	PM 100	Thailand	Thailand	Asia		Burkholderia pseudomallei	human	532	3	4	11	35	5	4	6
1197	PM 119	Thailand	Thailand	Asia		Burkholderia pseudomallei	human	533	1	12	3	1	1	4	1
1198	PM 122	Thailand	Thailand	Asia		Burkholderia pseudomallei	human	519	1	2	3	3	1	3	1
1199	PM1	Thailand	Thailand	Asia	2006	Burkholderia pseudomallei	human	9	1	1	12	1	1	1	1
1200	PM10	Thailand	Thailand	Asia	1949	Burkholderia pseudomallei	human	9	1	1	12	1	1	1	1
1201	PM 8	Thailand	Thailand	Asia	2006	Burkholderia pseudomallei	human	9	1	1	12	1	1	1	1
1202	PM 6	Thailand	Thailand	Asia	2006	Burkholderia pseudomallei	human	10	1	1	13	1	1	1	1
1203	PM 139	Thailand	Thailand	Asia	2006	Burkholderia pseudomallei	human	17	1	2	3	1	1	1	1
1204	PM 140	Thailand	Thailand	Asia	2006	Burkholderia pseudomallei	human	17	1	2	3	1	1	1	1
1205	PM 23	Thailand	Thailand	Asia	2006	Burkholderia pseudomallei	human	17	1	2	3	1	1	1	1
1206	PM 123	Thailand	Thailand	Asia	2006	Burkholderia pseudomallei	human	23	1	2	13	1	1	1	1
1207	PM 42	Thailand	Thailand	Asia		Burkholderia pseudomallei	human	34	1	4	12	1	1	4	1
1208	PM 106	Thailand	Thailand	Asia		Burkholderia pseudomallei	human	46	3	1	2	1	1	3	3
1209	PM 54	Thailand	Thailand	Asia		Burkholderia pseudomallei	human	46	3	1	2	1	1	3	3
1210	PM 38	Thailand	Thailand	Asia		Burkholderia pseudomallei	human	47	3	1	2	1	1	3	1
1211	PM 85	Thailand	Thailand	Asia		Burkholderia pseudomallei	human	47	3	1	2	1	1	3	1
1212	PM 129	Thailand	Thailand	Asia	2006	Burkholderia pseudomallei	human	48	3	1	2	1	1	4	1
1213	PM 130	Thailand	Thailand	Asia	2006	Burkholderia pseudomallei	human	48	3	1	2	1	1	4	1
1214	PM 30	Thailand	Thailand	Asia		Burkholderia pseudomallei	human	54	3	1	3	3	1	2	1
1215	PM 4	Thailand	Thailand	Asia	2006	Burkholderia pseudomallei	human	58	3	1	5	1	1	4	1
1216	PM 36	Thailand	Thailand	Asia		Burkholderia pseudomallei	human	70	3	4	11	3	5	4	6
1217	PM 124	Thailand	Thailand	Asia	2006	Burkholderia pseudomallei	human	99	1	1	4	1	1	4	1
1218	PM 128	Thailand	Thailand	Asia	2006	Burkholderia pseudomallei	human	99	1	1	4	1	1	4	1
1219	PM 127	Thailand	Thailand	Asia	2006	Burkholderia pseudomallei	human	162	3	1	4	3	1	4	1
1220	PM 141	Thailand	Thailand	Asia	2006	Burkholderia pseudomallei	human	167	1	1	4	1	1	3	1
1221	PM 34	Thailand	Thailand	Asia		Burkholderia pseudomallei	human	167	1	1	4	1	1	3	1
1222	PM 41	Thailand	Thailand	Asia		Burkholderia pseudomallei	human	167	1	1	4	1	1	3	1
1223	PM 65	Thailand	Thailand	Asia		Burkholderia pseudomallei	human	167	1	1	4	1	1	3	1
[truncated: 4,162 more rows]
