# Supplementary material for: Molecular Characteristics of Burkholderia pseudomallei Collected From Humans in Hainan, China
Source: Front Microbiol. 2020 May 7;11:778. doi: 10.3389/fmicb.2020.00778 (PMC7223694; doi:10.3389/fmicb.2020.00778)
Supplement: TABLE S1 — Strain identification codes (Key), GT (MLVA_4), MLST characteristics, location, sources, year of isolation, and outcomes for 166 B. pseudomallei isolates. [file Data_Sheet_1.zip › Table 4.XLSX]

## Sheet: Sheet1
Table S4 Patient demographic features
Gender
Male	132
Female	26
Age ranges
0~	2
10~	5
20~	8
30~	25
40~	32
50~	53
60~	25
70~	6
80~	2
0ccupation
Farmer	94
Worker	30
Teacher	7
Children	4
Others	23
