# Supplementary material for: Molecular Characteristics of Burkholderia pseudomallei Collected From Humans in Hainan, China
Source: Front Microbiol. 2020 May 7;11:778. doi: 10.3389/fmicb.2020.00778 (PMC7223694; doi:10.3389/fmicb.2020.00778)
Supplement: TABLE S1 — Strain identification codes (Key), GT (MLVA_4), MLST characteristics, location, sources, year of isolation, and outcomes for 166 B. pseudomallei isolates. [file Data_Sheet_1.zip › Tables 5, 6, 7.XLSX]

## Sheet: S5
Table S5 Distribution of 166 B. pseudomallei strains from 2002 to 2014
Year	Numbers
2002	6
2003	1
2004	1
2005	2
2006	3
2007	2
2008	8
2009	15
2010	20
2011	31
2012	58
2013	15
2014	4

## Sheet: S6
Table S6 Distribution characteristics of 48 STs of B. pseudomallei in Hainan Province
Regions	ST	NO.	ST30	ST46	ST50	ST51	ST55	ST58	ST70	ST165	ST167	ST168	ST174	ST177	ST192	ST211	ST232	ST306	ST354	ST366	ST376	ST389	ST541	ST562	ST658	ST667	ST917	ST930	ST1090	ST1091	ST1092	ST1093	ST1094	ST1095	ST1096	ST1097	ST1098	ST1099	ST1100	ST1101	ST1103	ST1104	ST1105	ST1106	ST1107	ST1108	ST1109	ST1110	ST1111
Qionghai Shi	ST50, ST50, ST1094	3	0	0	2	0	0	1	0	0	0	0	0	0	0	0	0	0	0	0	0	0	0	0	0	0	0	0	0	0	0	0	1	0	0	0	0	0	0	0	0	0	0	0	0	0	0	0	0
Wenchang Shi	ST46, ST50, ST58, ST70, ST1099, ST1106	6	0	3	1	0	0	1	3	0	0	0	0	0	0	0	0	0	0	0	0	0	0	0	0	0	0	0	0	0	0	0	0	0	0	0	0	1	0	0	0	0	0	1	0	0	0	0	0
Wanning Shi	ST46, ST50, ST55, ST58, ST70, ST389, ST1090, ST1091, ST1094, ST1095, ST1100,	11	0	2	2	0	1	1	1	0	0	0	0	0	0	0	0	0	0	0	0	1	0	0	0	0	0	0	1	1	0	0	1	1	0	0	0	0	1	0	0	0	0	0	0	0	0	0	0
Ding'an Xian	ST55, ST58	2	0	0	0	0	1	1	0	0	0	0	0	0	0	0	0	0	0	0	0	0	0	0	0	0	0	0	0	0	0	0	0	0	0	0	0	0	0	0	0	0	0	0	0	0	0	0	0
Tunchang Xian	ST70	1	0	0	0	0	0	0	1	0	0	0	0	0	0	0	0	0	0	0	0	0	0	0	0	0	0	0	0	0	0	0	0	0	0	0	0	0	0	0	0	0	0	0	0	0	0	0	0
Chengmai Xian	ST58, ST192, ST232, ST1093, ST1094	5	0	0	0	0	0	1	0	0	0	0	0	0	1	0	1	0	0	0	0	0	0	0	0	0	0	0	0	0	0	1	2	0	0	0	0	0	0	0	0	0	0	0	0	0	0	0	0
Lingao Xian	/		0	0	0	0	0	0	0	0	0	0	0	0	0	0	0	0	0	0	0	0	0	0	0	0	0	0	0	0	0	0	0	0	0	0	0	0	0	0	0	0	0	0	0	0	0	0	0
Baisha Lizu Zizhixian	ST1105	1	0	0	0	0	0	0	0	0	0	0	0	0	0	0	0	0	0	0	0	0	0	0	0	0	0	0	0	0	0	0	0	0	0	0	0	0	0	0	0	0	1	0	0	0	0	0	0
Changjiang Lizu Zizhixian	ST46, ST50, ST55, ST177, ST1107	5	0	2	1	0	2	0	0	0	0	0	0	1	0	0	0	0	0	0	0	0	0	0	0	0	0	0	0	0	0	0	0	0	0	0	0	0	0	0	0	0	0	0	1	0	0	0	0
Dongfang Shi	ST30, ST46, ST50, ST55, ST165, ST177, ST192, ST1090, ST1092, ST1094, ST1095, ST1097, ST1099	13	1	3	1	0	3	0	0	1	0	0	0	2	1	0	0	0	0	0	0	0	0	0	0	0	0	0	1	0	1	0	1	1	0	2	0	1	0	0	0	0	0	0	0	0	0	0	0
Lingshui Lizu Zizhixian	ST46, ST50, ST58, ST562, ST1105, ST1111	6	0	1	2	0	0	2	0	0	0	0	0	0	0	0	0	0	0	0	0	0	0	1	0	0	0	0	0	0	0	0	0	0	0	0	0	0	0	0	0	0	1	0	0	0	0	0	1
Sanya Shi	ST46, ST50, ST51, ST58, ST70, ST167, ST306, ST366, ST376, ST562, ST658, ST667, ST930, ST1905, ST1096, ST1108, ST1109, ST1110, ST1394	19	0	4	6	2	0	4	1	0	1	0	0	0	0	0	0	1	0	2	1	0	0	1	5	2	0	1	0	0	0	0	0	1	1	0	0	0	0	0	0	0	0	0	0	1	1	1	0
Ledong Lizu Zizhixian	ST30, ST55, ST58, ST70, ST168, ST174, ST211, ST930, ST1095, ST1096, ST1101	11	1	0	0	0	2	1	1	0	0	1	1	0	0	1	0	0	0	0	0	0	0	0	0	0	0	1	0	0	0	0	0	1	1	0	0	0	0	1	0	0	0	0	0	0	0	0	0
Qiongzhong LiMiaozu Zizhixian	/		0	0	0	0	0	0	0	0	0	0	0	0	0	0	0	0	0	0	0	0	0	0	0	0	0	0	0	0	0	0	0	0	0	0	0	0	0	0	0	0	0	0	0	0	0	0	0
Haikou Shi	ST46, ST50, ST58, ST70, ST211, ST354, ST658, ST1091, ST1095, ST1096, ST1098, ST1099, ST1104,	13	0	2	1	0	0	4	1	0	0	0	0	0	0	2	0	0	2	0	0	0	0	0	1	0	0	0	0	1	0	0	0	3	1	0	1	1	0	0	0	1	0	0	0	0	0	0	0
Longhua Qu	/		0	0	0	0	0	0	0	0	0	0	0	0	0	0	0	0	0	0	0	0	0	0	0	0	0	0	0	0	0	0	0	0	0	0	0	0	0	0	0	0	0	0	0	0	0	0	0
Qiongshan Qu	/		0	0	0	0	0	0	0	0	0	0	0	0	0	0	0	0	0	0	0	0	0	0	0	0	0	0	0	0	0	0	0	0	0	0	0	0	0	0	0	0	0	0	0	0	0	0	0
Baoting LiMiaozu Zizhixian	ST50, ST58,	2	0	0	1	0	0	2	0	0	0	0	0	0	0	0	0	0	0	0	0	0	0	0	0	0	0	0	0	0	0	0	0	0	0	0	0	0	0	0	0	0	0	0	0	0	0	0	0
Wuzhishan Shi	/		0	0	0	0	0	0	0	0	0	0	0	0	0	0	0	0	0	0	0	0	0	0	0	0	0	0	0	0	0	0	0	0	0	0	0	0	0	0	0	0	0	0	0	0	0	0	0
Danzhou Shi	ST46, ST50, ST55, ST58, ST70, ST165, ST232, ST541, ST917, ST1091, ST1094, ST1103	12	0	2	1	0	1	1	1	2	0	0	0	0	0	0	1	0	0	0	0	0	1	0	0	0	1	0	0	1	0	0	2	0	0	0	0	0	0	0	1	0	0	0	0	0	0	0	0
Xiuying Qu	/		0	0	0	0	0	0	0	0	0	0	0	0	0	0	0	0	0	0	0	0	0	0	0	0	0	0	0	0	0	0	0	0	0	0	0	0	0	0	0	0	0	0	0	0	0	0	0
[truncated: 1 more columns]

## Sheet: S7
Table S7 Links between MLST and MLVA_4 genotyping approaches
Key	ST	GT	VNTR1	VNTR2	VNTR3	VNTR4	ace	gltB	gmhD	lepA	lipA	narK	ndh	Location	Sources	Time	Outcomes
HNBP006	46	58	7	3	4	9	3	1	2	1	1	3	3	Danzhou	Blood	20110421	Cured
HNBP017		58	7	3	4	9	3	1	2	1	1	3	3	Danzhou	Blood	20030901	Cured
HNBP018		58	7	3	4	9	3	1	2	1	1	3	3	Changjiang	Blood	20020101	Death
HNBP013		59	7	3	15	9	3	1	2	1	1	3	3	Dongfang	Urine	20110819	Cured
HNBP010		61	9	3	11	4	3	1	2	1	1	3	3	Wenchang	Blood	20120615	Death
HNBP014		62	7	3	11	4	3	1	2	1	1	3	3	Wenchang	Secretion	20121213	Cured
HNBP007		63	8	3	11	4	3	1	2	1	1	3	3	Dongfang	Sputum	20120510	Cured
HNBP012		63	8	3	11	4	3	1	2	1	1	3	3	Haikou	Blood	20120831	Cured
HNBP015		63	8	3	11	4	3	1	2	1	1	3	3	Dongfang	Sanies	20130202	Cured
HNBP016		63	8	3	11	4	3	1	2	1	1	3	3	Wanning	Secretion	20130218	Cured
HNBP019		63	8	3	11	4	3	1	2	1	1	3	3	Sanya	Blood	20110901	Death
HNBP020		63	8	3	11	4	3	1	2	1	1	3	3	Sanya	Blood	20121003	Cured
HNBP021		63	8	3	11	4	3	1	2	1	1	3	3	Sanya	Secretion	20121204	Cured
HNBP022		63	8	3	11	4	3	1	2	1	1	3	3	Sanya	Sanies	20120801	Cured
HNBP004		64	8	3	11	9	3	1	2	1	1	3	3	Wanning	Blood	20090926	Cured
HNBP008		64	8	3	11	9	3	1	2	1	1	3	3	Lingshui	Blood	20120706	Cured
HNBP009		64	8	3	11	9	3	1	2	1	1	3	3	Haikou	Blood	20120321	Cured
HNBP005		65	8	3	12	4	3	1	2	1	1	3	3	Wenchang	Sanies	20111119	Cured
HNBP003		67	8	3	10	4	3	1	2	1	1	3	3	Changjiang	Blood	20091202	Death
HNBP011		67	8	3	10	4	3	1	2	1	1	3	3	Fujian	Blood	20120731	Cured
HNBP026	50	14	8	4	16	3	3	1	2	1	1	4	3	Wenchang	Blood	20110810	Death
HNBP028		14	8	4	16	3	3	1	2	1	1	4	3	Changjiang	Sputum	20080818	Cured
HNBP029		14	8	4	16	3	3	1	2	1	1	4	3	Qionghai	Sanies	20100601	Cured
HNBP033		60	7	6	15	10	3	1	2	1	1	4	3	Russia	Blood	20110501	Death
HNBP023		71	9	5	14	8	3	1	2	1	1	4	3	Dongfang	Sanies	20090929	Cured
HNBP024		71	9	5	14	8	3	1	2	1	1	4	3	Wanning	Sanies	20091205	Death
HNBP027		73	6	5	14	9	3	1	2	1	1	4	3	Danzhou	Blood	20120308	Death
HNBP032		74	7	5	14	12	3	1	2	1	1	4	3	Baoting	Blood	20080101	Cured
HNBP034		75	8	5	14	10	3	1	2	1	1	4	3	Lingshui	Blood	20111101	Death
HNBP040		78	8	5	9	9	3	1	2	1	1	4	3	Sanya	Sanies	20130323	Cured
HNBP041		78	8	5	9	9	3	1	2	1	1	4	3	Sanya	Sanies	20130323	Cured
HNBP025		79	8	5	18	6	3	1	2	1	1	4	3	Qionghai	Blood	20101127	Cured
HNBP030		79	8	5	18	6	3	1	2	1	1	4	3	Wanning	Sanies	20020201	Cured
HNBP037		80	8	5	18	8	3	1	2	1	1	4	3	Sanya	Blood	20120717	Death
HNBP035		87	10	5	8	10	3	1	2	1	1	4	3	Sanya	Blood	20110901	Death
HNBP031		90	10	4	10	12	3	1	2	1	1	4	3	Haikou	Sanies	20051101	Cured
HNBP036		91	12	5	8	12	3	1	2	1	1	4	3	Sanya	Blood	20120301	Death
HNBP038		98	11	5	11	7	3	1	2	1	1	4	3	Lingshui	Blood	20120725	Cured
HNBP039		98	11	5	11	7	3	1	2	1	1	4	3	Sanya	Blood	20120731	Cured
HNBP048	55	26	8	5	12	3	3	1	3	3	1	4	1	Dingan	Sputum	20120817	Cured
HNBP045		76	8	5	9	3	3	1	3	3	1	4	1	Changjiang	Blood	20091218	Cured
HNBP046		76	8	5	9	3	3	1	3	3	1	4	1	Ledong	Blood	20100922	Cured
HNBP047		76	8	5	9	3	3	1	3	3	1	4	1	Danzhou	Sputum	20120302	Death
HNBP044		77	8	5	11	3	3	1	3	3	1	4	1	Fujian	Blood	20090921	Cured
HNBP050		77	8	5	11	3	3	1	3	3	1	4	1	Dongfang	Sputum	20120806	Cured
HNBP051		77	8	5	11	3	3	1	3	3	1	4	1	Dongfang	Blood	20130308	Cured
HNBP052		77	8	5	11	3	3	1	3	3	1	4	1	Wanning	Sanies	20080101	Death
HNBP049		81	7	5	11	3	3	1	3	3	1	4	1	Dongfang	Blood	20120904	Cured
HNBP054		82	7	5	12	3	3	1	3	3	1	4	1	Ledong	Blood	20120801	Cured
HNBP053		83	7	5	9	3	3	1	3	3	1	4	1	Changjiang	Sanies	20091101	Cured
HNBP073	58	23	5	6	12	4	3	1	5	1	1	4	1	Baoting	Blood	20120301	Cured
HNBP068		36	6	5	9	4	3	1	5	1	1	4	1	Baoting	Blood	20110601	Cured
HNBP069		37	6	5	10	4	3	1	5	1	1	4	1	Lingshui	Blood	20110701	Cured
HNBP056		38	6	4	10	4	3	1	5	1	1	4	1	Qionghai	Blood	20101226	Unknown
HNBP058		38	6	4	10	4	3	1	5	1	1	4	1	Sanya	Blood	20110305	Death
HNBP061		38	6	4	10	4	3	1	5	1	1	4	1	Haikou	Blood	20130110	Cured
HNBP064		38	6	4	10	4	3	1	5	1	1	4	1	Sanya	Sanies	20110401	Death
HNBP066		38	6	4	10	4	3	1	5	1	1	4	1	Haikou	Blood	20090901	Cured
HNBP055		39	6	4	9	4	3	1	5	1	1	4	1	Chengmai	Blood	20101107	Cured
HNBP059		39	6	4	9	4	3	1	5	1	1	4	1	Wenchang	Blood	20120815	Death
HNBP062		39	6	4	9	4	3	1	5	1	1	4	1	Danzhou	Sputum	20100616	Cured
HNBP065		39	6	4	9	4	3	1	5	1	1	4	1	Wanning	Blood	20100901	Death
HNBP070		41	6	6	17	4	3	1	5	1	1	4	1	Sanya	Blood	20110901	Death
HNBP072		41	6	6	17	4	3	1	5	1	1	4	1	Lingshui	Sanies	20126025	Cured
HNBP057		42	6	6	10	4	3	1	5	1	1	4	1	Haikou	Blood	20111201	Death
HNBP063		42	6	6	10	4	3	1	5	1	1	4	1	Ledong	Sanies	20100103	Cured
HNBP067		42	6	6	10	4	3	1	5	1	1	4	1	Haikou	Blood	20080701	Cured
HNBP060		43	6	6	11		3	1	5	1	1	4	1	Dingan	Blood	20120628	Cured
HNBP071		44	7	6	10	4	3	1	5	1	1	4	1	Sanya	Blood	20110801	Death
HNBP074	70	19	6	6	14	2	3	4	11	3	5	4	6	Wenchang	Blood	20100419	Cured
HNBP082		19	6	6	14	2	3	4	11	3	5	4	6	Wanning	Blood	20080101	Death
HNBP085		20	6	6	13	2	3	4	11	3	5	4	6	Sanya	Blood	20121128	Cured
HNBP084		22	6	6	12	2	3	4	11	3	5	4	6	Sanya	Blood	20120301	Cured
HNBP077		25	8	6	12	3	3	4	11	3	5	4	6	Chengmai	Blood	20130202	Cured
HNBP079		25	8	6	12	3	3	4	11	3	5	4	6	Ledong	Sputum	20100506	Cured
HNBP083		25	8	6	12	3	3	4	11	3	5	4	6	Wanning	Sanies	20081201	Cured
HNBP076		27	6	6	12	3	3	4	11	3	5	4	6	Wenchang	Blood	20120502	Cured
HNBP080		29	6	6	13	3	3	4	11	3	5	4	6	Wenchang	Sanies	20130107	Cured
HNBP081		29	6	6	13	3	3	4	11	3	5	4	6	Danzhou	Secretion	20130301	Cured
HNBP075		30	6	5	13	3	3	4	11	3	5	4	6	Ledong	Sanies	20120705	Cured
HNBP078		31	8	6	13	3	3	4	11	3	5	4	6	Haikou	Blood	20130213	Cured
HNBP113	658	2	10	10	15	5	1	4	2	1	1	4	3	Sanya	Blood	20100901	Death
HNBP114		3	10	10	16	6	1	4	2	1	1	4	3	Sanya	Blood	20110801	Cured
HNBP112		4	10	10	10	6	1	4	2	1	1	4	3	Haikou	Sputum	20120504	Cured
HNBP115		4	10	10	10	6	1	4	2	1	1	4	3	Sanya	Blood	20130106	Cured
HNBP116		4	10	10	10	6	1	4	2	1	1	4	3	Sanya	Blood	20130106	Cured
HNBP117		7	11	10	14	6	1	4	2	1	1	4	3	Sanya	Blood	20110201	Cured
HNBP133	1094	52	3	9	4	4	1	2	28	3	1	9	3	Danzhou	Sputum	20060101	Cured
HNBP128		53	3	8	13	4	1	2	28	3	1	9	3	Qiongshan	Blood	20101015	Cured
HNBP129		53	3	8	13	4	1	2	28	3	1	9	3	Chengmai	Sputum	20101107	Cured
HNBP131		53	3	8	13	4	1	2	28	3	1	9	3	Wanning	Secretion	20130422	Cured
HNBP132		53	3	8	13	4	1	2	28	3	1	9	3	Dongfang	Sanies	20020901	Cured
HNBP130		56	3	6	13	4	1	2	28	3	1	9	3	Danzhou	Sanies	20090921	Cured
HNBP134	1095	21	3	6	12	2	1	12	3	2	1	2	3	Inner Mongolia	Blood	20110329	Cured
HNBP135		21	3	6	12	2	1	12	3	2	1	2	3	Sanya	Sputum	20110901	Cured
HNBP136		21	3	6	12	2	1	12	3	2	1	2	3	Dongfang	Blood	20110922	Death
HNBP137		21	3	6	12	2	1	12	3	2	1	2	3	Haikou	Sputum	20090901	Cured
HNBP138		21	3	6	12	2	1	12	3	2	1	2	3	Haikou	Blood	20120117	Cured
HNBP139		21	3	6	12	2	1	12	3	2	1	2	3	Ledong	Sanies	20100601	Cured
HNBP140		21	3	6	12	2	1	12	3	2	1	2	3	Haikou	Blood	20020801	Death
HNBP141		21	3	6	12	2	1	12	3	2	1	2	3	Wanning	Blood	20040801	Cured
